# Supplementary material for: Metabolic Response to NAD Depletion across Cell Lines Is Highly Variable
Source: PLoS One. 2016 Oct 6;11(10):e0164166. doi: 10.1371/journal.pone.0164166 (PMC5053472; doi:10.1371/journal.pone.0164166)
Supplement: S1 Table — The raw data for each metabolite at each time-point is shown (n = 5), along with the average data and the log-2 fold change for each metabolite relative to the level determined in control (DMSO) treated cells. (XLSX) [file pone.0164166.s003.xlsx]

## Sheet: Raw Data
			SP_ALIQUOT_ID		9870795	9862708	9866399	9866397	9862689	9870820	9866404	9866386	9862693	9862687	9870818	9870815	9870801	9870791	9862715	9866400	9866377	9862700	9870790	9862721	9866380	9866384	9862702	9870812	9870797	9870793	9862717	9862709	9866388	9866374	9870806	9870789	9862713	9866387	9866378	9862691	9862716	9866406	9866396	9862690	9870817	9870814	9870800	9862719	9866408
			GROUP_NO		group11	group11	group11	group11	group11	group11	group07	group07	group07	group07	group07	group07	group04	group04	group04	group04	group04	group04	group08	group08	group08	group08	group08	group08	group14	group14	group14	group14	group14	group14	group10	group10	group10	group10	group10	group10	group06	group06	group06	group06	group06	group06	group15	group15	group15
			MILLION_CELLS_AT_HARVEST		2.939	2.939	2.939	2.939	2.939	2.939	2.0671	2.0671	2.0671	2.0671	2.0671	2.0671	0.7548	0.7548	0.7548	0.7548	0.7548	0.7548	2.9598	2.9598	2.9598	2.9598	2.9598	2.9598	3.1581	3.1581	3.1581	3.1581	3.1581	3.1581	3.4571	3.4571	3.4571	3.4571	3.4571	3.4571	3.5042	3.5042	3.5042	3.5042	3.5042	3.5042	3.6948	3.6948	3.6948
			CELL LINE		A549	A549	A549	A549	A549	A549	A549	A549	A549	A549	A549	A549	A549	A549	A549	A549	A549	A549	A549	A549	A549	A549	A549	A549	H1334	H1334	H1334	H1334	H1334	H1334	H1334	H1334	H1334	H1334	H1334	H1334	H1334	H1334	H1334	H1334	H1334	H1334	H1334	H1334	H1334
			TREATMENT		NCE	NCE	NCE	NCE	NCE	NCE	NCE	NCE	NCE	NCE	NCE	NCE	NCE	NCE	NCE	NCE	NCE	NCE	DMSO	DMSO	DMSO	DMSO	DMSO	DMSO	NCE	NCE	NCE	NCE	NCE	NCE	NCE	NCE	NCE	NCE	NCE	NCE	DMSO	DMSO	DMSO	DMSO	DMSO	DMSO	NCE	NCE	NCE
			TIME		24	24	24	24	24	24	48	48	48	48	48	48	72	72	72	72	72	72	72	72	72	72	72	72	24	24	24	24	24	24	48	48	48	48	48	48	72	72	72	72	72	72	72	72	72
Metabolite_Name	ONTOLOGY1_NAME	ONTOLOGY2_NAME	TYPE OF DATA	EXTERNAL_ID	SAM8979833	SAM8979836	SAM8979838	SAM8979837	SAM8979834	SAM8979835	SAM8979793	SAM8979798	SAM8979796	SAM8979797	SAM8979795	SAM8979794	SAM8979766	SAM8979764	SAM8979767	SAM8979768	SAM8979763	SAM8979765	SAM8979808	SAM8979804	SAM8979806	SAM8979803	SAM8979807	SAM8979809	SAM8979865	SAM8979863	SAM8979864	SAM8979867	SAM8979866	SAM8979868	SAM8979827	SAM8979828	SAM8979826	SAM8979824	SAM8979825	SAM8979823	SAM8979783	SAM8979785	SAM8979787	SAM8979784	SAM8979786	SAM8979788	SAM8979873	SAM8979876	SAM8979874
Aspartate	Amino acids	Amino acids, acidic	median normalized		2.8504	2.95283	3.18245	2.65306	3.21207	2.49204	8.91817	9.3776	9.5558	10.2403	11.1076	10.4753	3.27903	3.48373	2.97297	3.07123	2.8016	3.19644	1.12592	1.16226	1.17187	1.16988	0.98025	1.20062	1.2104	1.32813	1.03469	1	1.16529	1	2.08742	2.91247	2.49528	2.27174	2.28459	2.25085	0.615288	0.593395	0.612164	0.58198	0.62581	0.816587	2.3094	2.53417	1.75709
Glutamate	Amino acids	Amino acids, acidic	median normalized		0.805352	0.624862	0.746691	0.555694	0.762549	0.557961	0.626719	0.567018	0.636857	0.546583	0.581628	0.574961	0.855217	0.698044	0.556329	0.598254	0.603712	0.654337	0.60172	0.462305	0.426543	0.8167	0.52697	0.682535	0.620686	0.640664	0.535714	0.429196	0.443057	0.419262	0.340638	0.41922	0.341158	0.476454	0.387147	0.343733	0.396085	0.382039	0.479256	0.376869	0.428887	0.456313	0.316427	0.331142	0.241793
Phenylalanine	Amino acids	Amino acids, aromatic	median normalized		3.87092	5.95476	6.17478	5.58818	5.43198	3.66354	10.5033	10.2363	11.9163	13.0682	9.42375	10.0826	11.7673	8.98267	13.4574	16.7087	16.9249	16.7298	3.1803	4.36375	4.83032	5.82053	4.42142	3.27525	6.05003	6.1254	6.37801	7.22534	6.9703	6.20679	4.7903	6.1651	6.50618	6.36609	6.20567	6.10274	6.53297	6.73969	6.32725	6.25783	4.93078	6.24137	6.26856	9.33903	7.2443
Tryptophan	Amino acids	Amino acids, aromatic	median normalized		0.681047	0.802455	0.727833	0.488108	0.813111	0.665951	1.35551	1.89889	2.0621	1.64342	1.45732	1.62808	1.24165	1.44793	1.8719	1.11324	2.51387	1.66941	0.327152	0.673662	0.731313	0.441665	0.564897	0.547315	1.49036	0.964586	1.10476	1.17541	1.39597	0.423482	0.669629	0.971352	0.970494	0.922657	0.881536	1.07937	0.995514	1.22922	1.21973	0.889425	0.909421	1.00157	0.736738	1.5372	1.04023
Tyrosine	Amino acids	Amino acids, aromatic	median normalized		1.20615	1.29899	1.32602	1	1.11706	1.05514	1.96238	2.13291	2.28293	2.27446	2.20441	2.24207	2.24817	2.00292	2.01542	2.32201	2.07387	2.31483	0.965288	1.00021	1	0.977846	0.782927	0.94143	1.60029	1.5517	1.36168	1.3179	1.37093	1.39186	1.198	1.37066	1.25387	1.24528	1.41654	1.28744	1.2662	1.19917	1.07978	1.03369	1.21002	1.4067	1.40465	1.75956	1.20845
Arginine	Amino acids	Amino acids, basic	median normalized		3.83495	3.69468	4.15731	3.86919	3.44725	4.19094	6.85279	8.35947	7.57932	7.94859	7.13873	7.35444	9.85835	5.44515	6.0614	6.71674	7.38174	6.87925	3.68659	3.13979	3.04036	3.10322	3.37367	3.0419	3.53113	3.42649	3.71506	3.71345	3.36513	3.52467	2.71334	3.03106	3.06861	2.48451	3.56937	2.25341	2.56919	3.87123	1.85903	2.6606	2.81584	2.59153	5.79906	5.75261	4.41595
Asparagine	Amino acids	Amino acids, basic	median normalized		1.65196	1	1.9082	1.74024	2.12527	1.7439	1.59269	2.28169	3.11467	2.54673	1.64553	1.99287	1.7792	3.4271	5.04159	2.55267	1.8189	2.63235	2.56813	2.29879	1.27941	1.65322	1.41977	1.69746	1.39271	1.73701	1.45398	1.44244	1.575	1.40776	1.15602	1.64557	1.20187	1.39828	1.8832	1.38645	1.3844	1.22219	1.84972	39.7802	1.85968	1.67258	1.52908	2.23456	2.11685
Glutamine	Amino acids	Amino acids, basic	median normalized		0.420512	0.491493	0.423042	0.370642	0.369449	0.399105	0.595772	0.654748	0.653779	0.684483	0.618867	0.603997	0.611282	0.497716	0.4152	0.489148	0.411569	0.568318	0.309987	0.325325	0.332177	0.329131	0.248678	0.317211	0.55024	0.602216	0.472872	0.476421	0.530175	0.34891	0.316866	0.462643	0.381474	0.349113	0.413239	0.366249	0.385812	0.432331	0.364426	0.361477	0.428961	0.539503	0.422217	0.480528	0.358008
Histidine	Amino acids	Amino acids, basic	median normalized		0.282667	0.288321	0.343268	0.265306	0.282273	0.278384	0.533521	0.552122	0.572962	0.555221	0.591764	0.600874	0.538167	0.417068	0.360119	0.471275	0.463844	0.445333	0.219609	0.251397	0.253458	0.217789	0.215834	0.238909	0.434731	0.442721	0.325192	0.290235	0.337787	0.38606	0.246558	0.406394	0.345145	0.269633	0.342397	0.303947	0.300873	0.300033	0.271511	0.283279	0.277998	0.374374	0.431424	0.480381	0.339879
Lysine	Amino acids	Amino acids, basic	median normalized		3.02237	2.77509	3.17467	2.79808	2.62389	3.4433	4.04618	3.83041	3.46903	3.38585	5.90338	4.9757	5.11577	4.32774	2.80979	4.35538	3.5837	3.21348	3.12514	2.32326	2.77419	2.73733	1.712	3.22878	3.66791	4.35895	2.81247	2.67553	3.4932	2.57779	2.96974	3.64179	2.47738	2.52845	2.57597	2.59595	2.52558	2.86483	2.87879	2.10779	3.65752	4.27079	3.61197	2.98098	2.31097
Leucine (additional: Isoleucine)	Amino acids	Amino acids, branched chain	median normalized		2.09978	2.89195	4.10256	3.12015	3.61934	2.1146	7.2924	8.63316	9.35356	8.21221	5.52185	8.54522	2.62214	2.92262	3.61276	4.03577	4.10138	3.78213	1.39154	1.94778	2.40426	2.99374	1.71283	1.05857	2.06734	2.5366	2.53014	2.28632	3.1252	3.13615	1.89234	3.20124	3.00104	3.51961	4.35238	3.13111	1.78192	1.3456	1.62873	1.6411	1.07123	1.40821	3.7471	5.29792	3.5909
Valine	Amino acids	Amino acids, branched chain	median normalized		0.0300928	0.0303525	0.0312997	0.0302041	0.0191448	0.0167666	0.0488235	0.104488	0.0561703	0.0537272	0.0726621	0.094137	0.0221884	0.04724	0.0331789	0.0419104	0.0571053	0.216159	0.00850431	0.0284939	0.0281764	0.0313436	0.0144059	0.052553	0.0287807	0.0134697	0.0476429	0.0305372	0.0273824	0.0294483	0.0350723	0.017691	0.0267618	0.0561412	0.025868	0.0230585	0.0264618	0.0110498	0.0272143	0.0340612	0.0303829	0.0331414	0.0884345	0.0424739	0.032849
Alanine	Amino acids	Amino acids, neutral	median normalized		1.35362	0.835329	0.842818	1.43999	1.34846	1.58748	1.74347	1.46497	1	1.66124	1.54167	1.57085	1.77126	1.86098	0.722987	0.376489	2.51152	2.22324	1.5067	0.598932	1.80645	1.74194	1.46146	1.77128	0.997377	1.15097	0.946439	0.429566	1.20639	1.67059	0.975565	0.917526	1	1.14346	0.972909	0.989366	0.432957	0.318168	1	0.78847	0.885933	1.0295	1.35629	1.26818	0.416776
Glycine	Amino acids	Amino acids, neutral	median normalized		3.63812	4.78282	4.19729	3.83939	4.49309	3.88276	5.05064	4.87622	7.57441	6.56047	4.84865	5.23696	10.8647	11.5116	14.0723	10.6918	13.0386	12.7675	3.67116	4.23421	4.39615	4.52954	3.9426	4.12	2.57724	3.00886	3.50773	3.30132	2.86473	3.4641	2.2769	2.566	2.84424	3.1755	2.22707	2.84016	3.622	3.92017	2.76619	3.90223	3.66939	3.95515	3.85618	4.88802	4.20862
Proline	Amino acids	Amino acids, neutral	median normalized		29.1844	48.6204	48.3439	52.7805	62.7713	21.796	30.5766	46.7632	72.1346	84.799	51.1249	23.3539	121.435	91.6154	164.298	69.1249	103.222	92.5991	43.6953	105.511	86.0927	40.2458	50.2651	55.843	16.9618	32.5154	32.2459	19.9403	43.3567	41.1582	44.6923	44.4498	43.1879	28.5302	40.7242	32.7153	40.0772	17.3772	25.4357	41.9183	28.9984	39.8959	48.8282	43.5613	19.3609
Serine	Amino acids	Amino acids, neutral	median normalized		0.0608643	0.0835403	0.08642	0.0821115	0.0750817	0.0579045	0.258986	0.251174	0.327375	0.291667	0.263932	0.332626	0.560213	0.455357	0.506791	0.552378	0.533125	0.514299	0.100011	0.0852953	0.116491	0.105728	0.095778	0.110629	0.0507528	0.047831	0.05075	0.0464746	0.0446959	0.0686083	0.0547821	0.0740702	0.0465754	0.0541088	0.0510871	0.0554479	0.0582714	0.0528141	0.0720157	0.0714637	0.0576334	0.0709811	0.139107	0.21034	0.118858
Threonine	Amino acids	Amino acids, neutral	median normalized		0.439366	0.541352	0.604077	0.451344	0.473234	0.526888	0.954535	0.975243	1.05605	0.927961	0.929877	1.01407	1.19759	0.902845	0.946138	1.04121	1.22926	1.01406	0.418024	0.435747	0.421731	0.500097	0.329948	0.398614	0.823285	0.799228	0.705697	0.688345	0.756505	0.725216	0.517039	0.713659	0.685271	0.686913	0.683459	0.610599	0.631696	0.617647	0.630943	0.697811	0.678476	0.814698	0.768782	0.839242	0.547529
Methionine	Amino acids	Amino acids, S-containing	median normalized		0.622326	1.00755	1	0.941837	0.945334	0.577925	2.78682	2.72998	2.93436	3.12878	2.67624	2.4253	4.30349	3.4858	4.4485	4.49166	5.21187	4.9492	0.590058	0.933525	0.801556	1.01814	0.771356	0.541287	2.2574	2.18246	2.30329	2.24342	2.2198	2.66067	1.49319	1.99076	2.03271	2.01971	2.08378	1.99057	2.16604	2.13641	2.10586	2.11542	1.85477	2.28636	2.50676	3.21659	2.07249
Methylmalonyl-CoA	Amino acids related	Amino acid metabolites	median normalized		0.242109	0.452971	0.198959	0.29969	0.373529	0.152545	0.177307	0.102597	0.141095	0.73995	0.224031	0.176585	0.547853	0.610351	0.452585	0.275931	0.573916	0.76919	0.314315	0.324816	0.407482	0.343216	0.256409	0.26158	0.345756	0.43685	0.406714	0.444552	0.490383	0.434295	0.205475	0.354241	0.292415	0.239859	0.267022	0.15768	0.485725	0.217518	0.30339	0.407787	0.239077	0.343441	0.0808527	0.095289	0.0908759
Creatine	Amino acids related	Creatine metabolism	median normalized		1.08815	1.20885	1.38	1.18094	1.01441	1.0173	0.723768	0.803673	1.04148	0.834445	0.771491	0.842675	0.271618	0.252134	0.201603	0.270791	0.215689	0.24948	1.03471	1.47182	1.21731	1.59903	1.18371	1.17006	1.4139	1.50107	1.46121	1.37669	1.35556	1.24428	1.09188	1.26873	1.35949	1.44448	1.31357	1.44101	1.2716	1	1.0394	1.23494	1.05585	1.44279	2.30635	2.64248	2.07162
Phosphocreatine	Amino acids related	Creatine metabolism	median normalized		3.1088	3.12281	2.97328	2.49796	3.17721	2.47232	0.0413639	0.0472995	0.0568044	0.0645489	0.057906	0.0550324	0.0106224	0.0104542	0.00657723	0.0158157	0.00871365	0.0111586	3.76179	3.49272	3.55593	3.53571	3.20511	3.25927	3.65206	3.85356	3.16614	3.29774	2.95957	2.77499	2.10505	2.8902	2.16892	2.08976	2.02965	2.24509	2.51572	2.07992	2.35572	2.82552	2.6016	3.09915	0.0810616	0.101133	0.0552356
S-Adenosylhomocysteine	Amino acids related	Methyl cycle	median normalized		1.0284	1.4098	1.46634	1.36409	1.04213	1.39935	1.8107	2.26409	1.75659	2.30741	2.29082	2.1669	1.25073	1.23096	1.15935	0.945185	0.942912	1.36761	0.91715	0.809582	0.666667	0.808989	0.762458	0.625951	0.677101	0.640518	0.726279	0.642932	0.644372	0.739532	1.19	1.01783	1.06744	1	0.802242	1.42205	0.727628	1.21423	0.743487	1.03947	0.637946	0.743964	1.70181	1.98106	1.64166
S-Adenosylmethionine	Amino acids related	Methyl cycle	median normalized		19.9802	11.183	12.8151	9.14948	18.0227	12.9416	10.7018	10.32	16.0499	15.8299	16.9881	15.0657	7.56722	7.21551	6.65727	5.57314	5.6461	12.4354	13.1671	13.1688	6.51923	7.07143	11.3372	12.9059	3.02269	3.98201	3.7361	3.34337	2.26662	1.89141	3.0458	3.5319	2.5877	1.83518	2.68782	2.25996	2.44755	2.34588	2.19815	3.8867	2.95373	3.87027	4.29373	5.32886	4.40077
Argininosuccinate	Amino acids related	Urea cycle and related	median normalized		1.11499	1.27315	1.48863	1.02949	1.00776	1.20515	1.09599	1.20703	0.970882	1	0.803483	1.03706	0.900666	0.702217	0.995405	0.760369	0.713557	0.660388	0.578348	0.491975	0.760289	0.778623	0.474066	0.757946	0.658566	0.670087	0.553805	0.501403	0.546504	0.570056	0.523138	0.706813	0.45113	0.520862	0.465072	0.539518	0.280549	0.36435	0.372491	0.458774	0.244049	0.354695	0.186206	0.268441	0.218479
Citrulline	Amino acids related	Urea cycle and related	median normalized		0.507823	0.426683	0.394156	0.318705	0.303828	0.441683	0.401986	0.51063	0.634954	0.528585	0.458107	0.62618	0.985499	0.746163	0.470582	0.515204	0.342145	0.41207	0.399502	0.39441	0.256522	0.282857	0.268301	0.434022	0.230924	0.171325	0.0655704	0.0642935	0.0598889	0.143971	0.156557	0.104411	0.0401584	0.0497942	0.0526942	0.0587761	0.0740138	0.0868177	0.0663081	0.0598462	0.185947	0.158828	0.263265	0.111956	0.0933149
Ornithine	Amino acids related	Urea cycle and related	median normalized		0.0109226	0.0106694	0.0224446	0.0162851	0.0195227	0.0109025	0.0273249	0.0284446	0.0369981	0.0368307	0.0345383	0.0395152	0.0281496	0.0146441	0.0104994	0.0162729	0.0377861	0.024948	0.0166382	0.0264638	0.0181731	0.0200676	0.00435735	0.00669316	0.0103805	0.0107459	0.0135743	0.0110957	0.013978	0.0150565	0.0103729	0.0133851	0.0167265	0.0063196	0.0111354	0.0159105	0.0134953	0.00945377	0.00763775	0.013084	0.0136899	0.00755532	0.0188924	0.0162745	0.0134431
Glucosamine-1-phosphate	Carbohydrates and related	Aminosugars	median normalized		1.81866	2.21682	1.51663	0.78924	3.53607	2.19436	2.06279	2.1533	6.96739	6.36403	6.29134	6.3754	2.10702	1.73991	2.05664	1.07458	0.920344	1.7507	5.9502	2.87973	1.64789	1.15166	2.24929	3.89943	2.11203	3.46122	3.57321	3.7412	2.23731	2.22271	4.31083	3.76755	2.21454	1.64078	1.6036	5.13323	3.61482	1.47903	1.7722	3.67991	2.78812	3.25112	2.856	4.72249	1.1215
Glucosamine-6-phosphate	Carbohydrates and related	Aminosugars	median normalized		0.0668007	0.173287	0.10174	0.145706	0.191104	0.133739	0.120386	0.0994837	0.158533	0.159772	0.0684107	0.15193	0.0686617	0.101199	0.199312	0.0662212	0.143736	0.0955369	0.201294	0.209435	0.12831	0.157143	0.16293	0.109973	0.507096	0.743145	0.737946	0.551827	0.633231	0.53484	0.320933	0.415177	0.340128	0.376374	0.390311	0.27017	0.772187	0.511971	0.682406	0.655901	0.797288	0.66539	0.276512	0.354187	0.205864
Glucose-1-phosphate	Carbohydrates and related	Glycogen metabolism	median normalized		0.00279925	0.0158729	0.0398378	0.0355335	0.0391986	0.0750165	0.0278809	0.0139592	0.0106366	0.0364751	0.0637863	0.0258736	0.105634	0.015674	0.0287429	0.0139192	0.0485749	0.0388472	0.0705218	0.00204404	0.00438462	0.0522229	0.051308	0.00394221	0.18996	0.222059	0.186056	0.220559	0.20264	0.174752	0.137294	0.123323	0.0760217	0.157857	0.109232	0.119271	0.200218	0.161495	0.145989	0.189144	0.175635	0.142821	0.0752749	0.0460792	0.0755769
UDP-Glucose	Carbohydrates and related	Glycogen metabolism	median normalized		20.7606	20.8078	21.4907	18.9618	21.8031	19.2602	1.90736	1.83516	2.26636	2.2941	2.43061	2.47843	1.08971	1.32229	1.37747	1.25016	1.16449	1.87871	19.0665	21.3609	20.8228	23.982	19.5969	23.1718	16.9751	16.9188	15.5724	14.6271	15.542	17.5561	12.678	12.3284	12.4451	14.0438	11.4754	13.3593	14.7121	12.1246	14.3085	15.4313	14.1192	16.9118	1.56963	1.76983	1.19975
Ribose-1-phosphate	Carbohydrates and related	Nucleobase related saccharides	median normalized		0.0254665	0.0460567	0.0354017	0.0565217	0.0344312	0.0700356	0.151619	0.122299	0.147913	0.138584	0.154134	0.126726	0.184579	0.136916	0.0591138	0.161403	0.171588	0.0825129	0.0551742	0.0209134	0.0543658	0.030229	0.0422837	0.0730955	0.0205159	0.0208609	0.0183001	0.025259	0.0179587	0.0349981	0.0418472	0.0295417	0.0396361	0.0223322	0.0141938	0.0219114	0.0250312	0.0263821	0.0179684	0.0215662	0.0186794	0.0134022	0.0797449	0.0934673	0.0626661
Choline phosphate	Complex lipids, fatty acids and related	Lipid precursors	median normalized		250.347	252.281	255.122	259.151	234.335	219.583	174.376	175.271	191.331	220.126	189.907	206.597	105.041	119.167	101.161	111.179	100.371	119.074	365.123	349.915	355.059	379.664	330.569	386.975	302.868	365.307	318.346	386.98	399.683	313.946	315.25	338.162	331.867	395.39	295.201	332.217	364.922	294.179	406.616	370.664	385.734	383.141	366.087	416.279	288.108
Glycerol-3-phosphate, polar fraction	Complex lipids, fatty acids and related	Lipid precursors	median normalized		0.825212	0.798031	0.943076	0.870333	1.07933	0.441806	4.49708	4.40009	4.80947	5.71128	5.11025	5.23239	2.2625	3.07506	2.86933	2.86533	2.96407	2.68775	1.20296	1.54915	1.4908	1.51091	1.18956	1.98942	0.523151	0.70164	0.617837	0.561019	0.9555	0.70237	0.527533	0.982171	0.833171	0.921906	1.11832	0.935664	0.536531	0.483193	0.626339	0.523297	0.665865	0.594235	3.58087	3.55593	2.87715
3-Hydroxy-3-methylglutaryl-CoA	Complex lipids, fatty acids and related	Mevalonate pathway	median normalized		1.13237	1.20331	0.864755	1.01029	1	0.982701	1.28565	1.49351	1.50617	1.70758	1.77845	1.44211	1.38992	1.86354	1.75107	1.59722	1.39717	1.63168	1.06879	0.976382	1.01007	0.949761	1.07	0.926427	1.60782	1.82229	1.70906	1.55693	1.50445	1.22199	1.61185	2.05469	2.28919	2.13975	1.80646	1.84952	1.442	0.990195	1.26105	1.12172	1.01537	1.59333	4.31884	4.85029	3.6037
Dimethylallyl pyrophosphate (additional: Isopentenyl pyrophosphate (IPP))	Complex lipids, fatty acids and related	Mevalonate pathway	median normalized		0.0131094	0.0150791	0.0187472	0.00669033	0.0141871	0.0129411	0.0442918	0.046596	0.00763649	0.0145179	0.00971511	0.00516636	0.0067905	0.0122945	0.0233376	0.0221383	0.0137218	0.0182684	0.0154589	0.02364	0.0292723	0.0275806	0.00670405	0.0199428	0.0151633	0.0114862	0.00910173	0.00674205	0.0120074	0.0126944	0.0037612	0.00957389	0.00431819	0.00801838	0.00634067	0.00765743	0.0127954	0.0122201	0.0139836	0.0158358	0.0137553	0.0103711	0.0105416	0.0068626	0.00243119
alpha-Ketoglutarate	Energy metabolism and related	Citrate cycle	median normalized		32.5872	42.6456	179.433	228.252	15.7755	65.1172	188.602	261.032	24.727	12.0715	76.7329	119.05	162.308	43.5834	719.103	527.583	535.836	88.4586	54.8358	215.943	315.991	244.526	48.9561	126.318	38.92	41.3524	50.1321	30.4407	201.418	96.7724	56.5344	39.5841	24.6728	189.559	110.896	22.3606	143.336	186.596	166.482	35.7813	54.9734	109.368	57.3986	61.4267	166.214
cis-Aconitate	Energy metabolism and related	Citrate cycle	median normalized		8.49603	7.44375	13.1938	12.927	3.89098	14.3014	12.2839	13.7071	3.87442	4.32243	22.1147	10.6873	23.8045	19.2607	28.3154	36.9084	30.1903	13.2249	11.1566	12.8833	17.1549	19.148	6.78204	13.9268	7.59314	9.37642	7.48225	6.19643	9.78275	7.89481	8.00275	7.43413	5.48748	9.49589	6.82918	2.29616	7.43939	14.3772	9.71802	3.69519	16.0899	13.5447	7.21967	9.47468	9.89053
Citrate	Energy metabolism and related	Citrate cycle	median normalized		8.3499	7.33768	10.0601	10.0086	6.66055	9.00663	8.0587	7.43683	4.86353	5.98443	7.69719	7.07709	11.9847	12.1854	11.8779	14.716	13.9921	6.86936	14.8635	14.0923	15.6882	16.9247	12.7953	16.2249	10.3321	10.0882	9.86941	9.79696	10.3498	10.2292	5.80565	6.71767	4.94925	7.46853	6.24898	4.70418	10.391	12.5858	13.5736	10.4475	13.4623	15.1169	3.86478	4.25275	5.1806
Fumarate	Energy metabolism and related	Citrate cycle	median normalized		14.8453	11.3566	21.9554	16.142	9.19169	21.7948	14.8719	15.397	6.85067	9.95853	27.9669	14.9494	29.9787	40.3732	10.0564	36.8632	35.8289	24.4019	21.0013	10.1239	16.0567	21.5067	5.94782	23.5826	9.25775	13.6888	5.20734	4.98269	6.99032	8.69426	11.6554	15.6175	7.323	13.4025	12.1454	4.79117	6.51683	14.8793	7.42729	5.43788	16.3259	14.6734	13.433	6.22669	12.9785
Isocitrate	Energy metabolism and related	Citrate cycle	median normalized		7.99795		19.3702	18.5632		15.3707	18.3687	15.7472			18.8757	16.2099	29.6818	22.1928		47.189	38.3447		8.52817		18.9969	21.8071		16.6766	5.94437	6.63586			13.3858	7.17703	9.58358	6.02137		12.4186	9.92277			16.9873	12.5113		14.1138	14.9437	9.31472		15.3125
Malate	Energy metabolism and related	Citrate cycle	median normalized		31.3198	33.9186	36.2446	34.9034	31.685	24.9882	20.3029	20.9421	22.4549	17.918	17.0592	15.7331	17.3634	18.0951	33.9343	36.3879	30.8706	25.3149	28.5896	25.6518	25.3125	41.2719	21.5436	24.2343	16.7188	23.2624	18.6212	21.3585	27.1765	15.6289	18.5349	16.0559	17.9834	25.9512	21.3683	19.5297	14.7832	17.2569	17.4197	13.2936	12.2897	14.2441	6.62671	12.094	13.7796
Succinate	Energy metabolism and related	Citrate cycle	median normalized		1.8522	1.61862	1.49978	1.65533	1.17556	1.36094	1.36362	1.33039	1.38224	1.11945	1.5151	1.23253	2.65165	2.62203	2.39957	3.02828	6.09046	2.29809	1.62724	1.28064	1.52891	2.00189	1.17193	2.61895	1.12941	1.50777	1.12034	1.06489	1.23295	1.22561	1.02443	1.34519	0.825478	1.07792	1.55524	0.765089	1.11305	1.44029	1.25609	0.932235	1.28849	0.943933	1.14917	0.997001	1.05896
Butyryl-CoA	Energy metabolism and related	Fatty acid oxidation	median normalized		0.414097	0.41701	0.299088	0.517029	0.304706	0.239302	0.0510022	0.0146104	0.038866	0.0175404	0.0343479	0.00463537	0.173922	0.161221	0.290947	0.0543018	0.0537375	0.188669	0.388441	0.477557	0.339281	0.473401	0.383634	0.536238	2.30752	2.5795	2.27154	1.84729	2.07293	1.62222	1.16896	1.27454	1.38688	1.44951	1.12846	1.20987	1.82779	1.28779	1.34019	1.413	1.26618	1.7585	0.0470051	0.00995812	0.011699
Acetyl-CoA	Energy metabolism and related	Fatty acid oxidation/synthesis	median normalized		1.21292	1.43153	1.30689	1.38384	1.13529	1.27463	0.960706	1	0.908893	0.91303	0.987436	0.985934	0.995702	1.35747	1.06142	1.08604	1.32409	0.841755	1.46527	1.05372	1.42446	1.32158	1.21354	1.16076	1.26169	1.68499	1.37374	1.49185	1.28625	1.31992	1.54288	1.45597	1.47043	1.7141	1.23527	1.4578	1.31551	1.1417	1.20301	1.54314	1.23382	1.30673	2.63148	2.7299	2.36069
2-Phosphoglycerate (2-PGA)	Energy metabolism and related	Glycolysis/Gluconeogenesis	median normalized		8.07617	9.10268	5.13081	5.40882	4.89438	4.20987	3.93789	4.57374	13.9926	7.66952	23.1396	8.84058	9.22956	8.42235	53.6393	11.3629	5.42891	19.3393	15.113	30.6471	19.6686	19.9088	17.6983	17.7164	7.9664	6.68635	8.56438	8.06337	7.875	6.74081	14.23	7.72111	7.34848	14.9852	5.92181	13.1382	30.8982	16.2529	3.43373	16.8639	13.8372	14.8266	9.85728	15.4826	11.5302
3-Phosphoglycerate (3-PGA)	Energy metabolism and related	Glycolysis/Gluconeogenesis	median normalized		1.06983	1.12004	1.12483	1.16119	0.992209	1.31467	0.450432	0.503351	0.57514	0.473591	0.590743	0.531184	0.74264	0.75988	0.495454	0.821308	0.761001	0.661827	2.30789	2.32139	2.19854	2.37514	2.62425	2.84461	0.92377	0.806305	0.773508	0.882122	0.709479	1.15098	0.918975	0.696339	0.89525	0.841567	0.706796	1.12951	1.40325	0.947438	0.466927	0.900684	0.853637	0.921254	0.57536	0.547853	0.58684
Dihydroxyacetone phosphate	Energy metabolism and related	Glycolysis/Gluconeogenesis	median normalized		4.98441	5.90784	6.0058	5.1747	4.39479	5.84406	47.6518	40.6768	44.9672	49.8163	58.5459	52.3803	26.8144	33.9094	26.055	27.1976	30.6639	29.7349	3.84091	1.87483	2.32836	1.80421	3.55975	2.27057	1.33306	1.14441	1.12176	1.01366	0.556086	1.3833	8.65517	9.60023	7.72127	8.3674	7.23896	8.5367	0.767137	0.83719	0.636161	0.950221	0.792953	0.729073	39.5258	39.5756	31.8756
Fructose-1,6-diphosphate	Energy metabolism and related	Glycolysis/Gluconeogenesis	median normalized		0.678237	0.64405	0.795442	0.538955	0.509822	0.906579	16.3605	16.3423	19.86	24.2924	10.5951	10.6474	18.1862	19.3939	17.8205	17.6643	16.9487	19.1144	0.377177	0.173412	0.174414	0.160517	0.369649	0.205284	0.147964	0.110188	0.0949915	0.0988354	0.0663409	0.165091	2.95635	3.32183	2.57766	2.62713	2.44918	2.8286	0.0902601	0.082637	0.0654617	0.13135	0.0998675	0.0624355	11.3475	15.842	11.1393
Fructose-6-phosphate	Energy metabolism and related	Glycolysis/Gluconeogenesis	median normalized		0.0237425	0.0409464	0.0357573	0.0399461	0.0369455	0.0429969	0.0500859	0.0279931	0.0603485	0.0369532	0.0461729	0.0528711	0.0338868	0.0254762	0.0342467	0.0295322	0.0247366	0.0387743	0.234359	0.0549744	0.041301	0.0382117	0.0389928	0.0424142	0.148125	0.156152	0.142143	0.119499	0.10707	0.102736	0.079466	0.0924151	0.077201	0.0679805	0.0628641	0.0662936	0.147188	0.0827161	0.115452	0.134351	0.14426	0.160867	0.0598023	0.0816346	0.0856112
Glucose-6-phosphate	Energy metabolism and related	Glycolysis/Gluconeogenesis	median normalized		0.117144	0.17837	0.133638	0.254293	0.145664	0.143088	0.072066	0.0862368	0.102734	0.108686	0.115868	0.0647479	0.106407	0.112189	0.0791022	0.101385	0.112266	0.10112	0.196623	0.20504	0.233592	0.197222	0.207026	0.216112	0.832705	1.03541	1	0.869931	1.00002	0.784703	0.454914	0.677265	0.450051	0.538497	0.465534	0.366359	0.883875	0.73298	0.902691	0.831926	0.98463	0.987141	0.291718	0.302631	0.233561
Lactate	Energy metabolism and related	Glycolysis/Gluconeogenesis	median normalized		34.5183	29.366	36.2533	33.8172	30.3494	31.2153	16.7503	27.5035	22.2774	26.5613	20.3308	15.6408	26.7426	8.40753	9.66895	14.5512	14.1801	8.89069	34.0476	30.8749	30.897	31.9048	28.2136	35.3182	11.0978	9.98244	13.1818	13.8135	11.6743	21.8058	10.6229	11.8467	12.5065	9.81853	14.2518	8.60768	8.76871	15.2279	8.26337	10.1617	9.77107	8.3629	13.6436	11.2018	11.3894
Pyruvate	Energy metabolism and related	Glycolysis/Gluconeogenesis	median normalized		2.54345	2.61291	3.23156	3.23141	2.56293	3.11352	1	1.24065	0.979103	1.28786	0.831904	0.850024	1.9523	0.770411	1.16529	1.84607	2.71393	0.748023	5.42534	4.88041	4.87931	4.88961	4.15693	5.17566	1.00262	0.827861	0.996778	1.11868	0.96328	1.43571	0.583733	0.899246	0.732035	0.7687	0.817298	0.480071	0.955034	1.15259	0.954072	1	0.887823	0.820635	0.385241	0.468298	0.381656
6-Phosphogluconic acid	Energy metabolism and related	Pentose phosphate pathway	median normalized		0.19457	0.366746	0.227388	0.278982	0.207611	0.200848	0.515859	0.39505	0.436134	0.489503	0.546375	0.493413	0.585038	0.721521	0.738269	0.605904	0.662477	0.651965	0.237859	0.271534	0.286775	0.269787	0.268739	0.285585	0.192235	0.148463	0.207143	0.17829	0.270057	0.296432	0.119826	0.150454	0.116013	0.130364	0.121736	0.0982081	0.219096	0.186478	0.236628	0.171117	0.252633	0.20813	0.289919	0.332704	0.273383
Ribose-5-phosphate	Energy metabolism and related	Pentose phosphate pathway	median normalized		2.03388	2.76162	2.07121	2.25991	2.67754	2.71994	5.46241	6.88253	8.42845	9.75943	8.8763	10.0065	6.50483	8.84444	4.68243	4.61837	6.08008	6.31309	2.3808	1.09042	1.12364	1.58693	1.98246	1.8583	1.55482	1.42337	0.868466	0.920153	0.896341	0.761576	1.49579	1.78872	1.3469	1.78757	1.29187	1.17187	0.85036	0.784591	1.01149	0.821055	1.11007	0.933593	4.20273	4.76382	3.06017
Sedoheptulose-7-phosphate	Energy metabolism and related	Pentose phosphate pathway	median normalized		0.260185	0.315351	0.241204	0.415666	0.338912	0.340784	0.499094	0.400605	0.967403	0.496591	0.372763	0.379646	0.328374	0.429343	0.375075	0.399965	0.277463	0.320561	0.302056	0.258126	0.359754	0.42599	0.385394	0.559867	1.92901	3.07652	2.65441	1.87227	3.0625	1.65813	0.528054	0.751917	0.84377	0.745341	0.631277	0.51133	3.12791	1.79236	2.83124	2.48988	3.05527	2.97764	0.272618	0.811976	1.73776
Adenosine monophosphate, cyclic (cAMP)	Hormones, signal substances and related	Other hormones, signal substances and related	median normalized		1.74991	3.9258	2.29558	2.2001	1.55467	3.1687	1.71036	1.42234	3.25721	2.00594	2.98814	2.62219	4.19805	3.88806	10.3479	4.56478	2.96649	3.9164	1.48295	6.29551	1.89615	3.16631	3.71917	3.4099	2.59858	3.34691	4.14286	2.70662	2.58611	2.03749	3.09207	2.44917	4.4198	2.58775	2.12591	2.9453	5.54119	3.10468	2.28651	3.57271	2.80894	4.17267	2.20084	3.7031	4.21797
Adenosine diphosphate (ADP)	Nucleobases and related	Nucleotides	median normalized		4.92435	6.25736	6.29238	5.8837	1.76366	1.56973	1.68292	1.28248	2.09942	1.35909	1.2909	1.72934	0.705556	0.71777	0.691379	0.738306	0.701369	0.750835	3.75248	5.38547	3.46364	3.38164	5.46572	5.61103	3.27876	3.07104	4.97739	5.93763	5.69104	2.90986	4.71429	1.37532	6.02376	4.37339	3.14132	4.6351	4.12205	1.77423	5.16679	1.16767	5.49356	3.03927	1.43038	1.56563	1.34431
Adenosine monophosphate (AMP)	Nucleobases and related	Nucleotides	median normalized		0.280292	0.29386	0.297328	0.293878	0.24936	0.355311	0.859097	0.738593	0.98059	0.891012	1.01256	0.845116	1.0043	1.23233	1.08331	0.948477	1.10393	1	0.326739	0.3241	0.282471	0.338434	0.291151	0.299521	0.297272	0.314964	0.335624	0.443064	0.273332	0.33603	0.466837	0.309262	0.473273	0.427241	0.318178	0.439817	0.458361	0.615488	0.361576	0.474521	0.7013	0.379054	0.880278	0.817846	0.709385
Adenosine triphosphate (ATP)	Nucleobases and related	Nucleotides	median normalized		5.9086	6.08411	6.15425	5.51254	10.2945	8.2624	1.71058	2.07459	1.9778	3.15474	2.95523	2.13128	0.81074	0.93673	0.861357	0.843598	0.934679	0.939521	6.13939	5.62038	6.54987	8.06682	5.41981	5.4789	7.16881	7.82666	6.10967	5.43492	5.59437	7.95844	5.33921	10.5761	5.92454	7.03253	6.83236	6.80888	5.90644	7.4817	5.65898	10.0005	4.96427	7.52671	1.99597	2.84049	1.64422
Cytidine diphosphate (CDP)	Nucleobases and related	Nucleotides	median normalized		0.971603	1.58954	2.38035	2.20899	0.56543	0.538319	0.444372	0.446737	0.580593	0.526408	0.539306	0.425004	0.257458	0.236045	0.299234	0.251955	0.277229	0.238842	0.675626	1.02657	0.653697	0.985233	1.66984	1.80211	0.365968	0.325016	0.67818	0.923	0.648354	0.463936	0.481169	0.308634	1.25958	0.558022	0.395469	0.497838	0.683133	0.522296	0.838319	0.389413	0.792225	0.511958	0.541853	0.702792	0.483336
Cytidine monophosphate (CMP)	Nucleobases and related	Nucleotides	median normalized		0.113217	0.297475	0.345782	0.325541	0.178992	0.383658	0.645921	0.528016	0.659859	0.599285	0.7285	0.615105	0.61065	0.96407	1	1	1	0.860743	0.268487	0.295545	0.249184	0.206288	0.249186	0.411225	0.345912	0.341767	0.735507	0.544983	0.374801	0.370293	0.544718	0.347386	0.460909	0.480378	0.316223	0.371916	0.655527	0.844781	0.715641	0.442704	0.715411	0.658155	0.863598	0.924322	0.837195
Cytidine triphosphate (CTP)	Nucleobases and related	Nucleotides	median normalized		7.26771	7.13947	6.65994	5.96255	8.07749	6.97372	0.701518	0.769935	0.873448	0.988018	0.908715	0.855571	0.247844	0.273973	0.331402	0.281557	0.302142	0.286873	6.96837	7.01738	7.22015	8.30006	6.6132	6.91186	3.60845	3.85057	3.29342	3.2173	3.26667	4.01578	2.7626	3.48006	2.56359	3.34096	3.08781	3.2152	3.6569	3.07331	3.7798	3.86511	3.47611	3.95377	0.834488	1.28466	0.826605
Deoxyadenosine diphosphate (dADP)	Nucleobases and related	Nucleotides	median normalized		0.472737	0.769754	1.26404	1.25231	0.448475	0.26691	0.498531	0.402934	0.663198	0.579021	0.244549	0.280711	0.741346	0.868606	0.923417	0.67971	0.888506	0.716393	0.424061	1	0.712987	0.636033	0.797699	0.585677	0.266746	0.460656	0.69147	0.765098	0.885273	0.463118	0.663754	0.323322	0.739424	0.574175	0.441748	0.58533	0.583958	0.38127	0.700528	0.313631	0.382884	0.289838	0.392619	0.393595	0.341184
Deoxyadenosine monophosphate (dAMP)	Nucleobases and related	Nucleotides	median normalized		0.0129845	0.0101754	0.00442408	0.00244899	0.00707688	0.0122941	0.00509095	0.00331999	0.00651611	0.00586084	0.00546624	0.00330726	0.00911595	0.00854421	0.0188936	0.0106211	0.0145424	0.0193451	0.0115361	0.00427935	0.0106177	0.00983947	0.00823707	0.0113924	0.00828701	0.00780987	0.00871835	0.00678616	0.00678743	0.00778669	0.00639574	0.00534181	0.0063184	0.00389425	0.00470401	0.0051772	0.00645394	0.00345947	0.00249266	0.00647377	0.00961459	0.0109167	0.00387575	0.00567889	0.003726
Deoxycytidine diphosphate (dCDP)	Nucleobases and related	Nucleotides	median normalized		0.0370347	0.0637869	0.102641	0.109324	0.0197654	0.0312194	0.0335239	0.0138929	0.0279266	0.0337548	0.0243584	0.0120412	0.0166675	0.0329015	0.0404482	0.0103332	0.0185881	0.0171594	0.00765281	0.104829	0.0249	0.0392256	0.0514898	0.0525076	0.0175064	0.0162511	0.0267559	0.0440785	0.0249393	0.0135036	0.0247881	0.00946489	0.0448666	0.0370295	0.0100312	0.0226626	0.025632	0.0218882	0.0270324	0.0102704	0.0185133	0.00873866	0.010601	0.0116714	0.0135114
Deoxycytidine triphosphate (dCTP)	Nucleobases and related	Nucleotides	median normalized		0.27998	0.277981	0.287026	0.254985	0.423038	0.265044	0.0348225	0.0490658	0.0369922	0.0738148	0.0449478	0.0389836	0.043212	0.0362982	0.0313623	0.0222846	0.0357299	0.0175145	0.237405	0.211351	0.286253	0.356682	0.195584	0.204789	0.117495	0.138903	0.0915404	0.0885755	0.0982426	0.127921	0.0834969	0.134412	0.0734189	0.0880709	0.0804109	0.0864912	0.0722025	0.0863513	0.0690439	0.101413	0.0692176	0.0937502	0.04972	0.0411303	0.022485
Deoxythymidine diphosphate (dTDP)	Nucleobases and related	Nucleotides	median normalized		0.204516	0.372687	0.57179	0.530612	0.0945045	0.102773	0.110629	0.109606	0.113427	0.118448	0.0831112	0.0871069	0.0858199	0.051442	0.0723872	0.0678578	0.0633059	0.0508182	0.135163	0.233783	0.1485	0.14434	0.347732	0.30314	0.0703622	0.0612655	0.0996875	0.174245	0.133567	0.0910905	0.0700778	0.0469981	0.156756	0.0704837	0.0471929	0.0919531	0.0560963	0.0524492	0.0935557	0.0249381	0.111951	0.0536413	0.0608032	0.0558911	0.0535723
Deoxythymidine monophosphate (dTMP)	Nucleobases and related	Nucleotides	median normalized		0.00441349	0.00477195	0.0073884	0.0055102	0.00380646	0.0058768	0.00676143	0.0087713	0.0112128	0.0119989	0.00909729	0.0070537	0.00484774	0.00620274	0.00205373	0.0091138	0.00290558	0.0155163	0.00299508	0.00327246	0.00123204	0.003925	0.00306646	0.00222567	0.002621	0.00205011	0.00333003	0.00277616	0.00198119	0.00368431	0.00242233	0.00284521	0.00414948	0.000264698	0.00105065	0.000883322	0.00039448	0.00166252	0.00256116	0.00236013	0.000384043	0.00470632	0.00364143	0.000806361	0.00396017
Deoxythymidine triphosphate (dTTP)	Nucleobases and related	Nucleotides	median normalized		0.783755	0.768381	0.678778	0.569467	1.12435	1.06017	0.111493	0.160205	0.149251	0.210112	0.215891	0.167265	0.0514429	0.0594463	0.0683197	0.0412534	0.0597929	0.0898924	0.80828	0.657537	0.795687	0.873041	0.58204	0.607933	0.395356	0.46034	0.278283	0.282066	0.322927	0.470671	0.246661	0.418564	0.177642	0.247563	0.256086	0.256611	0.243341	0.221334	0.203199	0.36219	0.201922	0.296756	0.0768509	0.118846	0.0500292
Deoxyuridine monophosphate (dUMP)	Nucleobases and related	Nucleotides	median normalized		0.00342095	0.0055088	0.00595554	0.004849	0.00375983	0.00385032	0.000617814	0.00227892	0.00310997	0.00211203	0.00174828	0.00149723	0.00515676	0.00184644	0.00512631	0.00375675	0.00207824	0.0026449	0.0053525	0.00410108	0.0038865	0.00389254	0.00340902	0.00571125	0.00674523	0.0077071	0.00506713	0.00684227	0.00587632	0.00778669	0.0070504	0.0100088	0.00953838	0.00809367	0.00722317	0.00723829	0.00586784	0.00419523	0.00635497	0.00839343	0.00605153	0.0083695	0.00244451	0.00432979	0.00179758
Deoxyuridine triphosphate (dUTP)	Nucleobases and related	Nucleotides	median normalized		0.0664834	0.0704131	0.064387	0.0497828	0.0815513	0.0852371	0.0190913	0.0134848	0.0139545	0.0437988	0.021943	0.02482	0.0343639	0.0887191	0.0505036	0.0269171	0.0312223	0.0269097	0.0620564	0.0681021	0.0758491	0.0906221	0.0487783	0.0752679	0.0493005	0.0560065	0.0326407	0.0369781	0.0349307	0.0508754	0.0418251	0.119084	0.0315597	0.0552087	0.0512171	0.0280125	0.0416993	0.0492545	0.0517829	0.0434628	0.0382681	0.0730081	0.01243	0.0170429	0.00853028
Guanosine diphosphate (GDP)	Nucleobases and related	Nucleotides	median normalized		3.98357	4.18023	3.92894	3.87786	2.39355	2.12376	2.30563	2.57269	2.96637	2.23295	2.01799	2.70764	2.69451	3.01086	3.08831	2.81549	2.74277	3.07682	4.70731	5.63031	4.80723	5.55612	5.3355	5.4539	3.49108	3.97512	3.80512	3.9785	4.0425	3.87578	3.10293	1.74644	3.52266	3.42492	3.0425	3.5315	4.32993	2.1866	4.30794	1.43495	4.38852	4.60297	2.97192	4.3706	3.09011
Guanosine monophosphate (GMP)	Nucleobases and related	Nucleotides	median normalized		0.199868	0.253196	0.236723	0.240602	0.214408	0.299618	1.756	1.51205	1.4123	1.26505	1.62439	1.47995	5.60925	4.72061	5.43309	5.35161	4.35535	5.48761	0.280413	0.276438	0.128513	0.211547	0.300958	0.268832	0.282042	0.302168	0.414286	0.40892	0.310445	0.378727	0.441804	0.244406	0.430626	0.393926	0.288698	0.405914	0.532753	0.320256	0.473098	0.573782	0.883223	0.629028	4.46933	4.33534	4.57773
Guanosine triphosphate (GTP)	Nucleobases and related	Nucleotides	median normalized		3.55053	3.92954	4.06933	3.57616	5.20472	4.3095	2.3198	2.82282	2.87304	3.34905	3.69145	2.71053	2.69437	3.51467	2.91821	2.7237	3.1015	3.21022	4.92447	5.15813	4.79032	6.02898	4.80761	4.93392	3.87566	4.10874	4.26807	3.89715	3.88994	4.63227	2.76678	4.49875	3.24298	3.48584	3.03982	3.56169	4.17458	4.2716	4.26022	6.94813	3.99942	4.52812	3.01553	4.78837	2.8393
Inosine monophosphate (IMP)	Nucleobases and related	Nucleotides	median normalized		0.0649262	0.0300457	0.0571586	0.0706594	0.0412636	0.145822	0.89099	0.90373	0.908256	0.768274	1.03859	0.92958	2.03415	2.54333	2.08801	1.97599	2.09292	2.60148	0.0405304	0.0250572	0.0482574	0.0316072	0.0359165	0.059018	0.0357508	0.04785	0.0305046	0.0344385	0.0305919	0.032691	0.211227	0.114508	0.135535	0.112555	0.112174	0.164907	0.0573531	0.0627929	0.0132073	0.111579	0.0603233	0.0411721	2.74088	3.46198	2.70008
Uridine diphosphate (UDP)	Nucleobases and related	Nucleotides	median normalized		6.67568	11.2165	17.4818	15.3237	3.04084	2.87127	2.22934	2.43411	3.05471	2.55247	2.5064	2.25453	1.3334	1.35254	1.62026	1.52965	1.24275	1.55566	5.34046	7.54421	4.65	5.15798	12.1318	12.3637	2.69329	2.44322	4.40179	6.97392	5.04362	3.30656	3.67163	1.56443	9.85957	4.2137	2.59012	4.16785	4.01288	2.91155	5.33597	1.69265	6.44638	3.33551	1.28911	1.59125	1.17902
Uridine monophosphate (UMP)	Nucleobases and related	Nucleotides	median normalized		0.422965	0.448658	0.471084	0.633311	0.442389	0.525387	1.62314	1.3664	1.77861	1.48757	1.66945	1.68511	2.2532	2.1875	2.34054	2.17611	2.13221	2.4471	0.489419	0.434994	0.471273	0.628571	0.470612	0.46852	0.298517	0.27606	0.377296	0.372322	0.334688	0.456045	0.691745	0.296331	0.532258	0.44411	0.318058	0.490325	0.603688	0.736295	0.410876	0.588843	0.862319	0.402169	1.0881	0.916479	0.790602
Uridine triphosphate (UTP)	Nucleobases and related	Nucleotides	median normalized		22.9308	24.727	24.3237	21.0224	33.6883	24.963	3.99198	5.12276	5.33754	5.75908	5.50092	5.39717	1.76161	2.01504	1.8738	1.89743	1.62993	1.98132	25.9817	28.2775	29.1964	34.149	24.9948	23.8013	15.3336	16.8798	15.8349	13.298	15.9306	20.3319	12.8876	18.0439	11.3941	18.1122	15.6789	16.0226	15.959	15.7709	15.8641	17.4594	14.7805	19.6998	2.10366	3.11301	1.93838
Xanthosine monophosphate	Nucleobases and related	Nucleotides	median normalized		0.00174168	0.00161403	0.0011732	0.00078451	0.00182553	0.00268848	0.00171468	0.00125421	0.00166074	0.00278525	0.000798986	0.00188986	0.000654699	0.00289595	0.00232776	0.0019201	0.000512204	0.000435753	0.00166234	0.00148938	0.0019032	0.000961219	0.0027321	0.00213513	0.000756425	0.00150546	0.000568317	0.000616924	0.000935582	0.00080481	0.00103741	0.000646637	0.000631852	0.0016519	8.83495e-05	0.00182183	0.00210083	0.00169789	0.000379377	0.00186983	0.00191725	0.00133429	0.00238119	0.00213352	0.00100554
5-Aminoimidazole-4-carboxamide-1-beta-ribofuranosyl-5'-monophosphate (AICAR)	Nucleobases and related	Purine metabolism	median normalized		0.000630507	0.00019823	0.00341212	0.000321657	0.000664162	0.00118885	0.00185605	0.000836138	0.000291976	0.00176883	0.00272918	0.00481116	0.0126503	0.0070449	0.00599697	0.00231907	0.000886004	0.0116877	0.00238607	0.000460458	0.00143238	0.00021087	0.000251998	0.00165225	0.00294379	0.00336028	0.000489686	0.00153109	0.00192618	0.115494	0.00498564	0.00146195	0.00022055	0.0031247	0.000170727	0.00034411	0.000212078	0.00251149	0.000760134	0.000209429	0.000944501	0.00280802	0.0110826	0.000328391	0.00916
Adenosine	Nucleobases and related	Purine metabolism	median normalized		0.0194289	0.0391339	0.00942503	0.0742857	0.095963	0.1168	0.320676	0.0199694	0.224691	0.17148	0.319215	0.159172	0.0776737	0.0798084	0.832411	0.166354	0.172637	0.14224	0.0421421	0.154946	0.0686387	0.0415518	0.0854872	0.0312553	0.0463631	0.0488083	0.165928	0.127151	0.0611158	0.164003	0.0777263	0.0521221	0.0246807	0.0663939	0.0544233	0.128636	0.0752513	0.140886	0.0582643	0.148193	0.0813619	0.02247	0.131734	0.168299	0.194495
Adenylosuccinic acid	Nucleobases and related	Purine metabolism	median normalized		0.0276394	0.0286004	0.0261465	0.0276167	0.0277379	0.0371387	0.184242	0.254406	0.260475	0.243584	0.217821	0.21212	0.208407	0.202606	0.180594	0.234639	0.194058	0.241424	0.0206343	0.0189251	0.0271487	0.00938626	0.0186804	0.022687	0.015747	0.0153473	0.00464704	0.00830765	0.0150341	0.0319181	0.0446005	0.0223139	0.0274085	0.0262507	0.0227239	0.0426315	0.0146676	0.015218	0.00601308	0.0159955	0.0195045	0.0162586	0.0986049	0.123089	0.0810398
Guanosine	Nucleobases and related	Purine metabolism	median normalized		0.0627065	0.0649138	0.06104	0.0892207	0.0446094	0.0765563	0.0849489	0.165399	0.148885	0.190422	0.113103	0.133736	0.30941	0.248602	0.192254	0.221636	0.21539	0.226684	0.0620264	0.0399412	0.050164	0.0586219	0.0717912	0.0663401	0.124103	0.158212	0.162387	0.119361	0.113077	0.128283	0.110491	0.129228	0.109054	0.103016	0.10534	0.115104	0.148622	0.130471	0.0937118	0.137957	0.142349	0.136426	0.136422	0.155702	0.129328
Phosphoribosyl pyrophosphate (PRPP)	Nucleobases and related	Purine metabolism	median normalized		4.45927	5.58711			6.01046	6.5031			4.03218	4.11668	2.31925	2.22077	7.06136	17.6251	6.54152			5.15461	5.91855	6.12779			5.66739	6.24003	6.41817	5.31572	5.7849	4.74175			5.801	5.80331	5.16115			5.26379	6.16633			7.52106	5.01196	6.91064	3.6731	3.20083
Carbamoylaspartate	Nucleobases and related	Pyrimidine metabolism	median normalized		4.44981	4.75129	4.9114	4.06297	6.18079	6.68585	0.370805	0.432185	0.740279	0.512208	0.624157	0.560844	0.656443	0.657956	1.124	0.790735	0.626378	0.61037	8.42945	8.1247	5.958	6.1355	8.84417	9.78794	2.59458	2.55309	3.64747	2.57869	1.7273	5.27849	2.16531	2.50598	1.99318	2.11554	2.09212	2.60052	1.12902	1.07	1.34055	1.60938	1.11914	1.58671	0.31264	0.331276	0.325229
Cytidine	Nucleobases and related	Pyrimidine metabolism	median normalized		0.0826631	0.149116	0.183925	0.323502	0.295981	0.0685555	0.185825	0.205025	0.799403	0.544369	0.102436	0.034736	0.300015	0.00825709	0.628182	1.01532	1.0669	1.38324	0.0801248	0.0396211	0.437545	0.333683	0.433734	0.0763823	0.806356	0.957159	0.751707	1.22021	0.760258	0.324934	0.74306	0.579888	0.976446	0.928081	1	0.620899	1.23229	1.14197	0.99464	1.19877	0.885983	0.99843	0.9119	1.27638	1
Uridine	Nucleobases and related	Pyrimidine metabolism	median normalized		0.675359	0.414461	0.777394	0.741145	0.638474	0.553098	2.08861	3.44001	2.43136	3.82057	2.79924	1.93595	4.27799	1.03593	1.70133	2.83966	2.64382	2.94806	0.410239	0.295935	0.409386	0.298326	0.580763	0.408311	0.813853	0.877396	1.00966	1.66181	1.19722	0.707892	1.23064	1.03216	1.24105	1.46098	1	1	1.18975	1.38778	0.945415	1.62545	1.09713	1.18679	1.22887	1	0.955275
Coenzyme A	Vitamins, cofactors and related	Acyl-carriers and related	median normalized		0.337368	0.457982	0.509734	0.677919	0.586355	0.327481	0.512975	0.302	0.586515	0.409365	0.353353	0.198771	0.616031	1.07205	0.899086	0.830594	0.915847	0.671299	0.713079	0.717355	0.550318	0.432324	0.356605	0.394265	0.645395	0.551059	0.504029	0.507207	0.586227	0.573094	0.657855	0.884249	0.845149	0.638502	0.543026	0.459679	0.5128	0.539366	0.487695	0.365875	0.482335	0.612609	0.772417	0.922645	0.799996
Pantothenic acid	Vitamins, cofactors and related	Acyl-carriers and related	median normalized		26.4852	24.7321	27.8642	25.4838	27.7421	23.2414	18.2216	19.3349	21.6068	20.1514	23.8373	21.9945	23.6375	20.8859	18.6457	18.5176	17.9526	19.6282	26.907	26.8387	27.9234	28.2316	24.5767	28.9586	6.03314	5.89422	5.45241	6.07109	5.28746	6.16628	4.89465	5.02677	5.66454	5.29904	5.36053	5.18613	4.67899	5.60078	4.86516	4.34439	4.72524	5.00886	4.60884	5.28524	3.5783
Flavine adenine dinucleotide (FAD)	Vitamins, cofactors and related	Redox-carrier and related	median normalized		3.36267	2.79838	3.49689	2.79124	2.25018	3.66379	3.1661	2.62929	2.31381	2.08487	4.36351	3.51545	5.44343	6.62679	2.37953	5.11728	2.36482	2.21141	3.63911	2.60376	2.41263	4.22964	2.67599	4.20366	3.52406	3.56037	2.465	2.63763	2.82692	3.08209	3.62025	3.23724	2.46332	3.29961	1.8797	2.58447	2.61973	2.95909	3.30789	2.84262	3.56802	4.23607	4.01283	2.83469	3.74602
Glutathione (GSH)	Vitamins, cofactors and related	Redox-carrier and related	median normalized		4.77081	4.69994	4.6971	4.11155	4.03856	3.80334	2.68756	2.91699	2.98395	3.01644	3.34412	3.45322	1.5565	1.55556	1.35555	1.55556	1.2567	1.66931	5.82715	5.80795	5.96491	6.56633	5.38434	6.46718	4.33107	4.83609	4.28859	4.26816	4.53971	3.5656	3.70558	4.45079	4.07578	4.32488	3.78098	3.86353	4.68336	4.71053	5.33762	4.72859	5.50174	6.67177	3.94826	3.99539	3.09198
Glutathione disulfide (GSSG)	Vitamins, cofactors and related	Redox-carrier and related	median normalized		13.8762	19.772	23.5695	19.519	16.7965	13.7588	5.82322	8.62952	8.70144	10.307	10.1551	8.76562	3.5509	3.82984	3.75374	3.26031	3.44146	3.40833	30.2874	26.2693	33.1765	27.0703	29.1515	31.1145	25.4658	19.3358	22.3714	22.3481	22.4302	15.6702	13.0436	16.3478	18.0555	16.8127	17.8987	14.0827	25.9105	15.1386	19.164	23.0562	24.0423	20.8154	29.9667	30.1794	18.6627
Nicotineamide adenine dinucleotide (NAD)	Vitamins, cofactors and related	Redox-carrier and related	median normalized		0.149936	0.160938	0.152745	0.164609	0.150789	0.146542	0.0149074	0.0101156	0.0218067	0.0154897	0.020197	0.0143127	0.00915145	0.00946983	0.0435326	0.00535249	0.00937079	0.0113387	2.85041	2.74104	2.64375	3.40206	2.30361	2.85934	0.584796	0.636553	0.581528	0.501001	0.558511	1.79445	0.0994011	0.0776006	0.0946341	0.096399	0.0770853	0.0915575	2.49123	2.00532	2.43117	2.61653	2.92347	3.19027	0.0199294	0.0215086	0.0203326
Nicotineamide adenine dinucleotide phosphate (NADP)	Vitamins, cofactors and related	Redox-carrier and related	median normalized		0.798774	0.844246	0.872715	0.770146	0.845661	0.867272	0.361915	0.410595	0.369725	0.363594	0.524979	0.438034	0.250413	0.162001	0.2188	0.17609	0.186653	0.187935	1.1261	1.4512	1.32576	1.63407	1.54597	1.61186	0.854709	0.922046	1.01829	0.947434	1	0.731926	0.511755	0.46294	0.553534	0.557096	0.489619	0.537562	1.4619	1.21532	1.19707	1.31881	1.56958	1.28508	0.238916	0.35626	0.269955
Nicotineamide adenine dinucleotide phosphate, reduced (NADPH)	Vitamins, cofactors and related	Redox-carrier and related	median normalized		2.31127	2.01637	3.12275	2.30145	2.16744	2.38267	1.43554	0.910355	2.51812	1.682	0.565639	0.530687	0.648802	0.613327	0.903067	1.00615	0.879447	1.30624	3.33403	3.12436	3.69948	3.89441	3.30549	3.3604	2.6498	2.66409	2.45799	2.22633	2.20228	2.3813	1.06603	1.04048	1.15759	1.78547	1.25907	1.25219	3.81229	3.75591	4.2535	4.18057	3.86223	4.66342	0.833442	0.497487	1.37335
Nicotineamide adenine dinucleotide, reduced (NADH)	Vitamins, cofactors and related	Redox-carrier and related	median normalized		0.130247	0.167864	0.149978	0.14294	0.14289	0.166956	0.019569	0.0312311	0.0329985	0.0326705	0.0291225	0.0371549	0.0337095	0.0260987	0.027225	0.0424842	0.0360593	0.0447906	0.878377	0.826131	0.904478	1	1	0.905392	0.377434	0.355531	0.373256	0.334651	0.342391	0.817968	0.103634	0.101616	0.107926	0.118071	0.0921425	0.105789	1	0.801192	1.15148	1.05296	1.16472	1.07539	0.034822	0.0286816	0.034556
			Ratio NADPH/NADP		2.89352	2.38837	3.5782	2.98833	2.56301	2.74732	3.96651	2.21716	6.81077	4.62604	1.07745	1.21152	2.59093	3.78595	4.12737	5.71381	4.71166	6.95046	2.9607	2.15294	2.79047	2.38325	2.13813	2.08479	3.10023	2.88933	2.41384	2.34985	2.20228	3.25347	2.08308	2.24754	2.09127	3.20495	2.57153	2.32939	2.60776	3.09047	3.55326	3.16996	2.46068	3.62889	3.48843	1.39641	5.08731
[truncated: 51 more columns]

## Sheet: Average and Log2 Values
				Average Values																	Log2 fold-change
				A549-D	A549-24hr	A549-48hr	A549-72hr	H1334-D	H1334-24	H1334-48	H1334-72	H441-D	H441-24hr	H441-48hr	H441-72hr	LCKJ-D	LCKJ-24hr	LCKJ-48hr	LCKJ-72hr		A549-D	A549-24	A549-48	A549-72	H1334-D	H1334-24	H1334-48	H1334-72	H441-D	H441-24	H441-48	H441-72	LCKJ-D	LCKJ-24	LCKJ-48	LCKJ-72
Aspartate	Amino acids	Amino acids, acidic		1.13514	2.89047	9.9458	3.13417	0.640871	1.12309	2.38373	2.242	0.498853	0.705791	2.24042	4.77293	2.83371	3.95044	5.41411	7.78788	1	0	1.34844	3.13122	1.46522	0	0.809363	1.89511	1.80668	0	0.500627	2.16708	3.25819	0	0.479322	0.934034	1.45854
Glutamate	Amino acids	Amino acids, acidic		0.586129	0.675518	0.588961	0.660982	0.419908	0.514763	0.384725	0.295293	0.437879	0.544067	0.630219	0.535896	0.500284	0.512735	0.524159	0.440616	2	0	0.204776	0.00695409	0.173393	0	0.293836	-0.126245	-0.507925	0	0.313252	0.52532	0.291419	0	0.0354655	0.067258	-0.183225
Phenylalanine	Amino acids	Amino acids, aromatic		4.31526	5.11403	10.8717	14.0951	6.17165	6.49264	6.02268	7.69388	4.90795	4.85486	4.49815	5.83344	12.9168	13.0335	13.2781	13.3403	3	0	0.245011	1.33306	1.70768	0	0.0731504	-0.0352499	0.318055	0	-0.0156913	-0.125789	0.249226	0	0.0129683	0.0397952	0.0465389
Tryptophan	Amino acids	Amino acids, aromatic		0.547667	0.696418	1.67422	1.643	1.04081	1.09243	0.91584	1.17838	0.219841	0.204269	0.178736	0.425336	2.00057	2.32598	2.58418	2.21541	4	0	0.346653	1.61212	1.58496	0	0.0698259	-0.184544	0.179095	0	-0.105995	-0.298632	0.952143	0	0.21743	0.369297	0.147164
Tyrosine	Amino acids	Amino acids, aromatic		0.944618	1.16723	2.18319	2.16287	1.19926	1.43239	1.2953	1.52178	1.2729	1.24711	1.21992	1.34669	2.63402	2.89479	2.78333	2.71182	5	0	0.305284	1.20864	1.19514	0	0.256285	0.111138	0.343618	0	-0.029529	-0.0613351	0.0813006	0	0.136195	0.0795486	0.0419975
Arginine	Amino acids	Amino acids, basic		3.23092	3.86572	7.53889	7.05711	2.7279	3.54599	2.85339	5.47692	5.63252	5.87717	6.0614	6.56701	3.64804	5.05165	4.68413	5.09607	6	0	0.258791	1.22241	1.12713	0	0.378394	0.0648819	1.00557	0	0.0613416	0.105871	0.221457	0	0.469634	0.360661	0.482265
Asparagine	Amino acids	Amino acids, basic		1.81946	1.69493	2.19569	2.8753	7.96146	1.50148	1.44523	1.85776	1.87053	1.93862	2.07409	1.7619	2.07083	2.17813	2.31119	2.08038	7	0	-0.102289	0.271164	0.660201	0	-2.40664	-2.46173	-2.09947	0	0.0515885	0.149033	-0.0863121	0	0.072881	0.158428	0.00663739
Glutamine	Amino acids	Amino acids, basic		0.310418	0.412374	0.635274	0.498872	0.418752	0.496806	0.381597	0.413782	0.0151566	0.0227901	0.025122	0.0541513	0.701316	0.857964	0.77577	0.69994	8	0	0.40974	1.03317	0.684458	0	0.246586	-0.134044	-0.0172222	0	0.588467	0.729011	1.83706	0	0.290852	0.145564	-0.00283175
Histidine	Amino acids	Amino acids, basic		0.232833	0.290036	0.567744	0.449301	0.301345	0.369454	0.319012	0.415894	0.315882	0.324748	0.316315	0.358395	0.587796	0.627705	0.604422	0.613052	9	0	0.31694	1.28595	0.948389	0	0.293981	0.0821977	0.464803	0	0.0399352	0.00197535	0.182166	0	0.094771	0.0402405	0.0606936
Lysine	Amino acids	Amino acids, basic		2.65012	2.9729	4.26842	3.90098	3.05088	3.26431	2.79821	2.99691	0.267476	0.369235	0.410488	0.508103	5.10827	5.39035	5.21903	4.3499	10	0	0.165816	0.687648	0.55778	0	0.0975499	-0.124722	-0.0257531	0	0.465132	0.617934	0.925712	0	0.0775438	0.0309471	-0.231851
Leucine (additional: Isoleucine)	Amino acids	Amino acids, branched chain		1.91812	2.99139	7.9264	3.5128	1.47946	2.61362	3.18295	4.3348	3.14909	3.49672	3.6433	5.94976	6.46069	8.83818	8.00996	8.94875	11	0	0.641125	2.04697	0.872928	0	0.820976	1.10529	1.55089	0	0.15107	0.210311	0.917897	0	0.452061	0.310107	0.469997
Valine	Amino acids	Amino acids, branched chain		0.0272462	0.0263101	0.0716681	0.0696303	0.0270519	0.0295435	0.0307655	0.0510898	0.0220595	0.0299305	0.0257376	0.0443136	0.0903538	0.0749177	0.102134	0.11719	12	0	-0.0504391	1.39528	1.35366	0	0.127114	0.185583	0.917307	0	0.440218	0.222478	1.00635	0	-0.270279	0.176804	0.375193
Alanine	Amino acids	Amino acids, neutral		1.48113	1.23462	1.49704	1.57775	0.742505	1.06689	0.999805	1.23261	3.14105	3.1765	3.12125	2.62471	1.45084	1.45088	1.38658	1.26979	13	0	-0.262632	0.0154126	0.0911703	0	0.522935	0.429245	0.731238	0	0.0161914	-0.00912415	-0.259092	0	3.99447e-05	-0.0653501	-0.192293
Glycine	Amino acids	Amino acids, neutral		4.14894	4.13891	5.69122	12.1578	3.63919	3.12066	2.65498	4.43328	4.74679	4.62027	4.70225	4.21209	4.86988	4.7929	4.49295	4.36176	14	0	-0.00349245	0.455995	1.55106	0	-0.221764	-0.454916	0.284758	0	-0.0389747	-0.0136004	-0.172417	0	-0.0229867	-0.116225	-0.158976
Proline	Amino acids	Amino acids, neutral		63.6088	43.9161	51.4587	107.049	32.2838	31.0297	39.0499	47.9877	57.99	64.5134	56.5294	56.0611	43.856	46.0171	52.3677	44.4397	15	0	-0.534477	-0.305812	0.750972	0	-0.0571589	0.274511	0.571856	0	0.153796	-0.0368017	-0.0488036	0	0.0693965	0.255901	0.0190725
Serine	Amino acids	Amino acids, neutral		0.102322	0.0743204	0.287627	0.52036	0.0638632	0.0515188	0.0560119	0.170151	0.0627089	0.0520623	0.0588638	0.158232	0.0539919	0.0482186	0.0564455	0.0459996	16	0	-0.461289	1.49108	2.34639	0	-0.309887	-0.189251	1.41376	0	-0.268433	-0.0912897	1.33529	0	-0.163153	0.0641152	-0.231122
Threonine	Amino acids	Amino acids, neutral		0.41736	0.506043	0.976288	1.05518	0.678545	0.749713	0.64949	0.759206	0.519582	0.510406	0.496345	0.52974	1.14226	1.13691	1.13165	1.11627	17	0	0.277969	1.22602	1.33813	0	0.143893	-0.0631377	0.162047	0	-0.025707	-0.066009	0.0279324	0	-0.00677718	-0.0134666	-0.0332048
Methionine	Amino acids	Amino acids, S-containing		0.775987	0.849162	2.78025	4.48175	2.11081	2.31117	1.93512	2.54662	3.55109	3.69404	3.50642	3.73784	6.90352	7.3236	6.98371	7.1768	18	0	0.130008	1.84111	2.52996	0	0.130827	-0.125373	0.270788	0	0.0569375	-0.0182627	0.0739433	0	0.0852217	0.0166612	0.0560093
Methylmalonyl-CoA	Amino acids related	Amino acid metabolites		0.31797	0.286634	0.260261	0.538304	0.332823	0.426425	0.252782	0.107827	0.201976	0.213439	0.192409	0.123515	0.252296	0.267733	0.258109	0.291587	19	0	-0.149679	-0.288931	0.759534	0	0.357536	-0.396862	-1.62603	0	0.0796428	-0.0700088	-0.709491	0	0.0856822	0.0328654	0.208811
Creatine	Amino acids related	Creatine metabolism		1.27944	1.14827	0.836256	0.243553	1.1741	1.39212	1.31986	2.34775	0.833949	0.901118	1.0112	0.944289	0.136545	0.172811	0.13704	0.162183	20	0	-0.156047	-0.613498	-2.39321	0	0.245733	0.168836	0.999728	0	0.111757	0.278031	0.179269	0	0.339822	0.00522266	0.24825
Phosphocreatine	Amino acids related	Creatine metabolism		3.46842	2.89206	0.0538258	0.010557	2.57961	3.28401	2.25478	0.0906181	0.0347429	0.0401702	0.0426593	0.0129281	0.520489	0.587016	0.532381	0.492431	21	0	-0.26218	-6.00984	-8.35994	0	0.348308	-0.194165	-4.83121	0	0.209407	0.296142	-1.4262	0	0.173533	0.0325931	-0.0799451
S-Adenosylhomocysteine	Amino acids related	Methyl cycle		0.765133	1.28502	2.09942	1.14946	0.851121	0.678456	1.08326	1.7865	0.401608	0.392187	0.507664	1.71456	0.515762	0.530752	0.489497	0.622702	22	0	0.748007	1.45621	0.587173	0	-0.32711	0.347942	1.0697	0	-0.0342461	0.338086	2.09398	0	0.0413341	-0.0754043	0.271839
S-Adenosylmethionine	Amino acids related	Methyl cycle		10.695	14.0153	14.1593	7.51577	2.95038	3.04037	2.65806	4.86234	1.91469	1.51719	2.12337	4.40422	1.51054	1.84632	1.52625	1.82882	23	0	0.390076	0.404815	-0.508937	0	0.0433438	-0.150528	0.720748	0	-0.33571	0.149245	1.20178	0	0.289588	0.0149338	0.275853
Argininosuccinate	Amino acids related	Urea cycle and related		0.640208	1.18653	1.01907	0.788767	0.345818	0.583404	0.534422	0.262814	0.831468	1.0757	1.31254	1.63191	1.62025	2.06995	2.44374	2.51874	24	0	0.890134	0.670647	0.301059	0	0.754482	0.627967	-0.395969	0	0.371549	0.658626	0.972832	0	0.353377	0.592872	0.636486
Citrulline	Amino acids related	Urea cycle and related		0.339269	0.398813	0.52674	0.57861	0.105293	0.122662	0.077065	0.158171	0.414728	0.580872	0.50324	0.449017	0.088978	0.102763	0.0837179	0.0883836	25	0	0.233283	0.634663	0.770163	0	0.220273	-0.450268	0.587068	0	0.486053	0.279081	0.114604	0	0.207801	-0.087912	-0.00966971
Ornithine	Amino acids related	Urea cycle and related		0.0153989	0.0151245	0.033942	0.02205	0.0108193	0.0124718	0.0123083	0.0179616	0.0182685	0.0173037	0.0150125	0.020414	0.018556	0.0260776	0.02559	0.0261196	26	0	-0.0259397	1.14025	0.517955	0	0.205061	0.186022	0.731303	0	-0.0782712	-0.283191	0.1602	0	0.490928	0.463696	0.493248
Glucosamine-1-phosphate	Carbohydrates and related	Aminosugars		2.96303	2.01196	5.03571	1.6082	2.7642	2.89128	3.11175	2.85009	1.34212	1.24691	1.13591	1.33251	0.785067	0.741338	0.946566	0.618586	27	0	-0.558471	0.765119	-0.881628	0	0.0648473	0.170867	0.0441479	0	-0.106155	-0.240665	-0.0103638	0	-0.0826839	0.269887	-0.343842
Glucosamine-6-phosphate	Carbohydrates and related	Aminosugars		0.161514	0.135396	0.126419	0.112444	0.680857	0.618014	0.352182	0.266819	0.6145	0.690783	0.501434	0.293069	0.584241	0.513674	0.546184	0.337402	28	0	-0.254472	-0.353442	-0.522446	0	-0.139712	-0.95103	-1.35149	0	0.168819	-0.293355	-1.06817	0	-0.185711	-0.0971776	-0.792095
Glucose-1-phosphate	Carbohydrates and related	Glycogen metabolism		0.0307373	0.0347098	0.0297686	0.0418987	0.169217	0.199338	0.1205	0.0587945	0.236173	0.233841	0.172316	0.0953811	0.189068	0.165651	0.173999	0.150803	29	0	0.175353	-0.0461949	0.446917	0	0.236341	-0.489844	-1.52512	0	-0.0143202	-0.454788	-1.30807	0	-0.190761	-0.119824	-0.326243
UDP-Glucose	Carbohydrates and related	Glycogen metabolism		21.3335	20.514	2.202	1.34714	14.6012	16.1986	12.7217	1.45346	26.6447	29.793	30.3048	6.73125	10.1641	11.2389	11.9857	11.9425	30	0	-0.0565078	-3.27623	-3.98515	0	0.149779	-0.198801	-3.32853	0	0.161125	0.185697	-1.9849	0	0.145019	0.237828	0.232621
Ribose-1-phosphate	Carbohydrates and related	Nucleobase related saccharides		0.0460103	0.0446522	0.140213	0.132686	0.0205049	0.0229821	0.0282437	0.0849937	0.0649009	0.0808388	0.0679353	0.0654706	0.0269143	0.0319721	0.0341295	0.0526146	31	0	-0.0432233	1.60759	1.52798	0	0.164543	0.461961	2.05139	0	0.31681	0.0659239	0.0126092	0	0.248441	0.342647	0.967091
Choline phosphate	Complex lipids, fatty acids and related	Lipid precursors		361.217	245.136	192.935	109.332	367.543	347.855	334.681	351.765	273.501	236.582	244.498	291.046	271.42	264.119	235.635	196.841	32	0	-0.559283	-0.904755	-1.72415	0	-0.0794255	-0.135124	-0.0633006	0	-0.209208	-0.161723	0.0896992	0	-0.0393398	-0.203971	-0.463493
Glycerol-3-phosphate, polar fraction	Complex lipids, fatty acids and related	Lipid precursors		1.4888	0.826298	4.96009	2.78734	0.571577	0.676919	0.88646	3.19122	1.43246	1.29775	1.95949	1.21488	1.18865	1.00207	1.48959	1.83784	33	0	-0.849415	1.73622	0.904738	0	0.244036	0.633109	2.48109	0	-0.142476	0.45199	-0.237681	0	-0.246349	0.325586	0.628683
3-Hydroxy-3-methylglutaryl-CoA	Complex lipids, fatty acids and related	Mevalonate pathway		1.00024	1.03224	1.53558	1.6051	1.23728	1.57042	1.95858	4.25365	0.524837	0.552217	0.723972	1.72625	0.146713	0.188268	0.143234	0.164282	34	0	0.0454316	0.618436	0.68232	0	0.343985	0.662636	1.78153	0	0.0733659	0.464065	1.7177	0	0.359791	-0.0346233	0.163179
Dimethylallyl pyrophosphate (additional: Isopentenyl pyrophosphate (IPP))	Complex lipids, fatty acids and related	Mevalonate pathway		0.0204331	0.013459	0.0213206	0.0160918	0.0131602	0.0111992	0.00661163	0.00693891	0.012522	0.0126665	0.0128762	0.00777452	0.00680516	0.0077488	0.0067392	0.00529167	35	0	-0.602334	0.0613398	-0.344579	0	-0.232788	-0.993105	-0.923402	0	0.0165469	0.0402455	-0.68764	0	0.187343	-0.0140522	-0.362906
alpha-Ketoglutarate	Energy metabolism and related	Citrate cycle		167.762	93.9684	113.703	346.145	116.089	76.506	73.9346	109.742	76.0345	77.2051	97.8069	69.3297	87.9535	100.049	106.53	89.8451	36	0	-0.836166	-0.56115	1.04496	0	-0.601592	-0.650916	-0.0811164	0	0.0220423	0.363283	-0.133179	0	0.185895	0.276447	0.0306974
cis-Aconitate	Energy metabolism and related	Citrate cycle		13.5086	10.0422	11.165	25.284	10.8107	8.0543	6.59093	8.45853	9.36361	8.04751	10.1336	7.28219	9.03667	8.90916	9.52176	8.3819	37	0	-0.42781	-0.274897	0.904348	0	-0.424634	-0.713911	-0.353987	0	-0.218524	0.114015	-0.362693	0	-0.0205016	0.075438	-0.108513
Citrate	Energy metabolism and related	Citrate cycle		15.0982	8.57057	6.85296	11.9376	12.5962	10.1109	5.98238	4.2175	11.1158	10.2749	7.98174	6.21245	15.9812	15.6705	14.1167	11.8406	38	0	-0.81691	-1.13957	-0.338863	0	-0.317072	-1.0742	-1.57853	0	-0.11349	-0.477835	-0.839377	0	-0.0283303	-0.178971	-0.432641
Fumarate	Energy metabolism and related	Citrate cycle		16.3699	15.881	14.9991	29.5837	10.8768	8.13685	10.8225	8.84891	10.0279	10.2235	14.4123	11.6547	13.306	12.7973	17.3087	16.6948	39	0	-0.0437409	-0.126168	0.853762	0	-0.418707	-0.00721816	-0.297679	0	0.0278734	0.523286	0.216895	0	-0.0562403	0.379411	0.327319
Isocitrate	Energy metabolism and related	Citrate cycle		16.5022	15.3255	17.3004	34.3521	14.639	8.28575	9.48658	13.2852	10.592	9.39882	14.0327	10.4958	12.6287	13.3662	13.4686	11.1909	40	0	-0.106721	0.068145	1.05774	0	-0.821114	-0.625859	-0.139999	0	-0.172418	0.405822	-0.0131614	0	0.0818895	0.0929013	-0.174377
Malate	Energy metabolism and related	Citrate cycle		27.7673	32.1766	19.0684	26.9944	14.8812	20.461	19.9039	11.3185	16.1846	19.6711	24.2311	27.3022	32.5649	38.964	43.9073	48.117	41	0	0.212625	-0.542203	-0.0407278	0	0.459389	0.419559	-0.394807	0	0.281463	0.58224	0.7544	0	0.258824	0.431141	0.563227
Succinate	Energy metabolism and related	Citrate cycle		1.70493	1.52707	1.32389	3.18168	1.16235	1.2135	1.09889	1.05846	1.19545	1.21136	1.34738	1.19942	1.03354	1.31493	1.26851	1.16938	42	0	-0.158944	-0.364928	0.900079	0	0.0621278	-0.0809917	-0.135081	0	0.0190737	0.172597	0.00477731	0	0.347386	0.295541	0.178153
Butyryl-CoA	Energy metabolism and related	Fatty acid oxidation	Lipid	0.433092	0.365205	0.0268337	0.1538	1.48224	2.11683	1.2697	0.056507	0.457251	0.472871	0.480537	0.0547802	0.0691354	0.028782	0.0447686	0.0496251	43	0	-0.245965	-4.01255	-1.49362	0	0.514126	-0.22329	-4.71321	0	0.0484611	0.0716623	-3.06126	0	-1.26426	-0.626938	-0.478355
Acetyl-CoA	Energy metabolism and related	Fatty acid oxidation/synthesis		1.27322	1.29085	0.959333	1.11108	1.29065	1.40307	1.47941	2.6053	1.41366	1.44479	1.72596	1.84369	0.955614	0.995947	0.824318	0.80679	44	0	0.0198374	-0.408379	-0.196521	0	0.120493	0.196921	1.01335	0	0.0314227	0.287961	0.38316	0	0.0596417	-0.213227	-0.244235
2-Phosphoglycerate (2-PGA)	Energy metabolism and related	Glycolysis/Gluconeogenesis		20.1254	6.13712	10.359	17.9037	16.0187	7.64939	10.5575	12.1704	23.9982	27.4592	32.8762	66.4861	18.9099	18.7237	15.601	16.1132	45	0	-1.71338	-0.958131	-0.168757	0	-1.06635	-0.601497	-0.396386	0	0.194365	0.454117	1.47013	0	-0.0142795	-0.277501	-0.230897
3-Phosphoglycerate (3-PGA)	Energy metabolism and related	Glycolysis/Gluconeogenesis		2.4453	1.13046	0.52074	0.707018	0.915532	0.874361	0.86474	0.631725	2.59196	2.49183	2.05091	1.03573	1.73018	2.00432	1.89081	1.69331	46	0	-1.1131	-2.23138	-1.79019	0	-0.0663811	-0.0823449	-0.535314	0	-0.0568337	-0.337775	-1.32339	0	0.212192	0.128084	-0.0310765
Dihydroxyacetone phosphate	Energy metabolism and related	Glycolysis/Gluconeogenesis		2.6131	5.38527	49.0064	29.0625	0.785456	1.09204	8.35329	35.7107	2.20791	2.16228	4.42265	5.61127	0.711107	1.02948	1.64228	3.1494	47	0	1.04325	4.22913	3.47533	0	0.475428	3.41074	5.50668	0	-0.0301227	1.00223	1.34565	0	0.533774	1.20756	2.14694
Fructose-1,6-diphosphate	Energy metabolism and related	Glycolysis/Gluconeogenesis		0.243409	0.678847	16.3496	18.188	0.0886686	0.113902	2.79346	13.5035	0.185339	0.180125	0.600732	1.12948	0.089046	0.123811	0.178213	0.645313	48	0	1.4797	6.06973	6.22346	0	0.361296	4.97749	7.2507	0	-0.0411698	1.69655	2.60741	0	0.475515	1.00098	2.85738
Fructose-6-phosphate	Energy metabolism and related	Glycolysis/Gluconeogenesis		0.0750422	0.0367224	0.0457374	0.0311088	0.130806	0.129288	0.07437	0.0676714	0.152908	0.164184	0.121773	0.0705306	0.118998	0.0957123	0.109142	0.0711233	49	0	-1.03104	-0.714326	-1.27038	0	-0.0168411	-0.814631	-0.950807	0	0.10265	-0.328468	-1.11634	0	-0.31416	-0.124736	-0.742543
Glucose-6-phosphate	Energy metabolism and related	Glycolysis/Gluconeogenesis		0.209269	0.162033	0.0917231	0.102078	0.887207	0.920463	0.492104	0.26831	0.945645	0.972188	0.705338	0.387257	0.792546	0.725808	0.710223	0.56197	50	0	-0.369074	-1.19	-1.03568	0	0.0530886	-0.850309	-1.72537	0	0.039936	-0.422985	-1.28801	0	-0.126908	-0.158224	-0.496003
Lactate	Energy metabolism and related	Glycolysis/Gluconeogenesis		31.876	32.5866	21.5107	13.7402	10.0926	13.5926	11.2757	12.8118	54.154	57.9536	63.563	45.6867	14.8005	23.0935	21.0384	30.2307	51	0	0.0318062	-0.567416	-1.21407	0	0.429521	0.159915	0.344175	0	0.0978299	0.231119	-0.245292	0	0.641839	0.507376	1.03037
Pyruvate	Energy metabolism and related	Glycolysis/Gluconeogenesis		4.90121	2.88263	1.03159	1.53267	0.961693	1.05749	0.713514	0.556496	3.4187	3.5591	1.88068	0.542769	2.11277	2.84413	1.96436	1.63853	52	0	-0.765752	-2.24827	-1.67709	0	0.136993	-0.430635	-0.789205	0	0.0580657	-0.862195	-2.65504	0	0.428849	-0.105079	-0.366734
6-Phosphogluconic acid	Energy metabolism and related	Pentose phosphate pathway		0.270046	0.246024	0.479389	0.660862	0.212347	0.215437	0.122767	0.288109	1.00717	0.889724	0.428316	0.201222	0.278934	0.267006	0.228566	0.147977	53	0	-0.134408	0.82799	1.29114	0	0.0208401	-0.790501	0.440192	0	-0.178882	-1.23356	-2.32345	0	-0.0630477	-0.287312	-0.914547
Ribose-5-phosphate	Energy metabolism and related	Pentose phosphate pathway		1.67042	2.42068	8.23594	6.17387	0.918527	1.07079	1.48045	3.9465	1.41452	1.67967	1.6399	1.43046	0.913402	1.14705	1.1203	1.36123	54	0	0.535201	2.30172	1.88596	0	0.221278	0.688645	2.10318	0	0.247862	0.213292	0.0161611	0	0.328602	0.294557	0.575587
Sedoheptulose-7-phosphate	Energy metabolism and related	Pentose phosphate pathway		0.381864	0.318684	0.51935	0.35513	2.71238	2.37547	0.668615	0.661459	1.80906	1.95122	1.11235	0.530121	2.37848	1.62075	1.34172	0.697701	55	0	-0.260936	0.443647	-0.104712	0	-0.191347	-2.02031	-2.03584	0	0.109139	-0.701628	-1.77085	0	-0.553382	-0.825952	-1.76936
Adenosine monophosphate, cyclic (cAMP)	Hormones, signal substances and related	Other hormones, signal substances and related		3.32833	2.48246	2.33436	4.98028	3.58112	2.90309	2.93667	2.91804	3.24099	3.58507	4.85194	2.73849	2.9483	3.0238	2.97544	3.00515	56	0	-0.423031	-0.511771	0.581428	0	-0.302818	-0.28623	-0.29541	0	0.145568	0.582129	-0.243051	0	0.0364787	0.0132168	0.0275528
Adenosine diphosphate (ADP)	Nucleobases and related	Nucleotides		4.51	4.44853	1.57403	0.717536	3.46059	4.31095	4.04386	1.36726	6.41236	7.47031	7.8141	5.84144	2.26496	3.21518	3.71979	3.20308	57	0	-0.0197984	-1.51867	-2.652	0	0.316987	0.224714	-1.33973	0	0.220314	0.285225	-0.134531	0	0.505417	0.71574	0.499977
Adenosine monophosphate (AMP)	Nucleobases and related	Nucleotides		0.310402	0.295005	0.887829	1.06206	0.498383	0.333381	0.405768	0.799693	0.46364	0.473877	0.567506	1.95806	0.487533	0.42642	0.48822	0.85769	58	0	-0.0734012	1.51614	1.77465	0	-0.580085	-0.296601	0.68219	0	0.03151	0.291633	2.07835	0	-0.193226	0.00202956	0.814955
Adenosine triphosphate (ATP)	Nucleobases and related	Nucleotides		6.21253	7.03606	2.33404	0.887771	6.92309	6.68214	7.0856	2.3176	7.64536	7.68467	9.9571	6.42753	5.97174	5.89571	5.66592	6.03403	59	0	0.179587	-1.41235	-2.80692	0	-0.0511059	0.0334738	-1.57878	0	0.00739752	0.381141	-0.250321	0	-0.0184858	-0.0758421	0.0149703
Cytidine diphosphate (CDP)	Nucleobases and related	Nucleotides		1.13551	1.3757	0.493737	0.260127	0.62289	0.567409	0.583452	0.58872	1.37643	2.37502	2.24641	0.7713	0.802211	0.942662	0.908787	1.40184	60	0	0.276829	-1.20153	-2.12605	0	-0.13459	-0.0943647	-0.0813964	0	0.787003	0.706689	-0.83557	0	0.232759	0.179961	0.80527
Cytidine monophosphate (CMP)	Nucleobases and related	Nucleotides		0.279986	0.274111	0.629448	0.90591	0.672036	0.452211	0.420255	0.836954	0.325225	0.372683	0.424959	0.62257	0.607684	0.557834	0.600013	0.762652	61	0	-0.0305933	1.16873	1.69402	0	-0.571545	-0.677274	0.316608	0	0.196513	0.385885	0.936798	0	-0.123485	-0.018327	0.327704
Cytidine triphosphate (CTP)	Nucleobases and related	Nucleotides		7.17184	7.01348	0.849534	0.287299	3.63417	3.54203	3.07504	1.02304	5.54062	5.7246	6.28717	1.5823	3.51483	4.13122	4.14882	3.88585	62	0	-0.032213	-3.0776	-4.64172	0	-0.0370483	-0.241022	-1.82876	0	0.0471266	0.182363	-1.80802	0	0.233112	0.239245	0.144775
Deoxyadenosine diphosphate (dADP)	Nucleobases and related	Nucleotides		0.692743	0.745705	0.444824	0.802996	0.442018	0.588727	0.554625	0.364602	0.795558	0.722685	0.946361	0.801552	0.414223	0.490809	0.46391	0.436342	63	0	0.106285	-0.639086	0.213073	0	0.413493	0.327408	-0.277783	0	-0.138601	0.250422	0.0108274	0	0.244755	0.163438	0.0750518
Deoxyadenosine monophosphate (dAMP)	Nucleobases and related	Nucleotides		0.00931702	0.008234	0.0049269	0.0135104	0.00656853	0.00769592	0.00530523	0.00437676	0.00570834	0.0062232	0.00762498	0.00608769	0.00560216	0.00520926	0.00570483	0.00462141	64	0	-0.178276	-0.919189	0.53613	0	0.228523	-0.308154	-0.585707	0	0.124585	0.417662	0.092823	0	-0.104904	0.0261999	-0.277652
Deoxycytidine diphosphate (dCDP)	Nucleobases and related	Nucleotides		0.0467675	0.0606286	0.0242496	0.022683	0.0186792	0.0238391	0.0248072	0.0129235	0.0398604	0.0644385	0.0926852	0.0492639	0.0234121	0.0281042	0.0311052	0.0452185	65	0	0.374491	-0.947544	-1.0439	0	0.351902	0.409327	-0.531428	0	0.692967	1.21738	0.305574	0	0.263533	0.409904	0.94966
Deoxycytidine triphosphate (dCTP)	Nucleobases and related	Nucleotides		0.248677	0.298009	0.0464378	0.0310669	0.0819965	0.110446	0.0910501	0.0412527	0.138465	0.16385	0.222744	0.121306	0.0782592	0.101221	0.0834366	0.0998535	66	0	0.26108	-2.4209	-3.00082	0	0.429712	0.1511	-0.991072	0	0.242856	0.685862	-0.190873	0	0.371174	0.09242	0.351553
Deoxythymidine diphosphate (dTDP)	Nucleobases and related	Nucleotides		0.218776	0.312814	0.103721	0.0652718	0.0654387	0.105036	0.0805769	0.0579998	0.231238	0.372476	0.420618	0.281571	0.0582981	0.0922616	0.0810251	0.112939	67	0	0.515847	-1.07674	-1.74493	0	0.682672	0.300224	-0.174094	0	0.687767	0.86313	0.284116	0	0.662282	0.474921	0.954022
Deoxythymidine monophosphate (dTMP)	Nucleobases and related	Nucleotides		0.00278612	0.00529455	0.00914924	0.00677332	0.00201144	0.00274047	0.00193595	0.00292656	0.00365997	0.00410576	0.00418483	0.011644	0.00134979	0.00112217	0.00119841	0.00305732	68	0	0.926252	1.7154	1.28161	0	0.44619	-0.0551904	0.540974	0	0.16582	0.193338	1.66969	0	-0.266451	-0.171623	1.17953
Deoxythymidine triphosphate (dTTP)	Nucleobases and related	Nucleotides		0.720753	0.830817	0.169036	0.0616913	0.25479	0.368274	0.267188	0.0919067	0.518437	0.567583	0.785514	0.36357	0.207675	0.310368	0.263152	0.292681	69	0	0.205026	-2.09217	-3.54637	0	0.531469	0.0685437	-1.47107	0	0.130661	0.599467	-0.511935	0	0.579655	0.341571	0.495007
Deoxyuridine monophosphate (dUMP)	Nucleobases and related	Nucleotides		0.00439215	0.00455741	0.00189404	0.0034349	0.00653875	0.00667079	0.00819212	0.00266884	0.014946	0.0194381	0.0400028	0.00306747	0.00184879	0.00167899	0.00235485	0.00332201	70	0	0.0532861	-1.21346	-0.354659	0	0.0288429	0.325223	-1.2928	0	0.379122	1.42034	-2.28464	0	-0.138991	0.349055	0.845477
Deoxyuridine triphosphate (dUTP)	Nucleobases and related	Nucleotides		0.0701126	0.0696424	0.0228487	0.0431059	0.0495793	0.0434553	0.0544846	0.0229199	0.0535047	0.0548942	0.0668858	0.0248484	0.0535766	0.0631168	0.0457985	0.0586953	71	0	-0.00970773	-1.61756	-0.701788	0	-0.190205	0.13611	-1.11313	0	0.0369869	0.322034	-1.10652	0	0.236419	-0.226302	0.131642
Guanosine diphosphate (GDP)	Nucleobases and related	Nucleotides		5.2484	3.41465	2.46721	2.9048	3.54182	3.86135	3.06183	3.40169	6.17044	5.65629	4.97005	4.33026	2.91298	3.12353	3.04794	2.02646	72	0	-0.620139	-1.089	-0.85344	0	0.124616	-0.210098	-0.0582389	0	-0.125518	-0.312113	-0.510919	0	0.100683	0.0653426	-0.523529
Guanosine monophosphate (GMP)	Nucleobases and related	Nucleotides		0.24445	0.240736	1.50829	5.15959	0.56869	0.349431	0.367562	4.73989	0.537447	0.42974	0.451385	8.42778	0.489197	0.354152	0.406832	0.390936	73	0	-0.0220902	2.6253	4.39964	0	-0.702634	-0.629654	3.05914	0	-0.322658	-0.251764	3.97096	0	-0.466044	-0.265981	-0.323483
Guanosine triphosphate (GTP)	Nucleobases and related	Nucleotides		5.10724	4.10663	2.96112	3.02711	4.69701	4.11197	3.43264	3.79444	5.76458	5.32512	5.35488	4.15376	3.84109	3.81298	3.16467	2.34693	74	0	-0.314589	-0.786402	-0.754602	0	-0.191913	-0.452424	-0.307855	0	-0.114401	-0.106363	-0.472797	0	-0.0105973	-0.279461	-0.710742
Inosine monophosphate (IMP)	Nucleobases and related	Nucleotides		0.0400644	0.0683126	0.90657	2.22265	0.057738	0.0353045	0.141818	3.0651	0.0490558	0.0694724	0.0480361	0.439911	0.0547826	0.0537368	0.10627	0.166877	75	0	0.76983	4.50002	5.79381	0	-0.70967	1.29644	5.73027	0	0.502016	-0.0303038	3.16472	0	-0.0278065	0.955948	1.60699
Uridine diphosphate (UDP)	Nucleobases and related	Nucleotides		7.8647	9.43495	2.50526	1.43904	3.95582	4.14373	4.34455	1.33206	10.3523	14.2094	15.0162	4.48067	4.63928	5.65185	5.88226	7.28132	76	0	0.262623	-1.65043	-2.45028	0	0.0669526	0.135228	-1.57032	0	0.45689	0.536568	-1.20817	0	0.284823	0.342471	0.650301
Uridine monophosphate (UMP)	Nucleobases and related	Nucleotides		0.493898	0.490632	1.60171	2.25611	0.600698	0.352488	0.462138	0.903084	0.676005	0.686156	0.745472	2.84736	0.985671	0.814359	0.904086	2.06949	77	0	-0.00957106	1.69733	2.19155	0	-0.769066	-0.378317	0.58822	0	0.0215029	0.141121	2.07452	0	-0.275442	-0.124647	1.0701
Uridine triphosphate (UTP)	Nucleobases and related	Nucleotides		27.7335	25.2759	5.18491	1.85986	16.5889	16.2682	15.3566	2.44589	22.9792	22.4478	24.5959	6.95666	16.9424	18.5388	18.5485	19.3498	78	0	-0.133869	-2.41924	-3.89837	0	-0.0281705	-0.111367	-2.76179	0	-0.0337546	0.0980893	-1.72386	0	0.129912	0.130668	0.19168
Xanthosine monophosphate	Nucleobases and related	Nucleotides		0.0018139	0.00163791	0.00168395	0.00145774	0.00154991	0.000864587	0.000979663	0.00175818	0.00136796	0.00115696	0.00140923	0.00285375	0.00152949	0.00124651	0.0013573	0.00187969	79	0	-0.147239	-0.107239	-0.315353	0	-0.842103	-0.661829	0.181895	0	-0.241682	0.0428836	1.06083	0	-0.295163	-0.172317	0.297441
5-Aminoimidazole-4-carboxamide-1-beta-ribofuranosyl-5'-monophosphate (AICAR)	Nucleobases and related	Purine metabolism		0.00106567	0.00106926	0.00204889	0.00676416	0.00124094	0.0209575	0.00171795	0.0055046	0.530445	0.701275	0.670255	0.00716381	0.0144348	0.0158553	0.014835	0.0373331	80	0	0.00484429	0.94308	2.66615	0	4.07796	0.469248	2.1492	0	0.402777	0.337508	-6.21033	0	0.135418	0.0394569	1.37091
Adenosine	Nucleobases and related	Purine metabolism		0.0706701	0.0591728	0.202534	0.245187	0.0877376	0.102228	0.0673304	0.153687	0.160193	0.180046	0.237052	0.382649	0.299091	0.248926	0.280201	0.383444	81	0	-0.256168	1.51899	1.79471	0	0.220526	-0.381937	0.808727	0	0.168561	0.565395	1.25621	0	-0.264866	-0.0941244	0.358432
Adenylosuccinic acid	Nucleobases and related	Purine metabolism		0.019577	0.0291466	0.228775	0.210288	0.0146096	0.0151669	0.0309882	0.103577	0.0778079	0.0947785	0.150877	0.504424	0.0285463	0.0286987	0.0398228	0.12452	82	0	0.57417	3.5467	3.42514	0	0.0540109	1.0848	2.82572	0	0.284644	0.955388	2.69665	0	0.00768155	0.480293	2.125
Guanosine	Nucleobases and related	Purine metabolism		0.0581475	0.0665078	0.139416	0.235663	0.13159	0.134237	0.112039	0.130566	0.17158	0.167529	0.195988	0.29566	0.0997583	0.0970297	0.0915715	0.0813508	83	0	0.193807	1.26161	2.01894	0	0.0287395	-0.232045	-0.0112688	0	-0.0344719	0.191882	0.785058	0	-0.04001	-0.123539	-0.29428
Phosphoribosyl pyrophosphate (PRPP)	Nucleobases and related	Purine metabolism		5.98844	5.63998	3.17222	9.09565	6.4025	5.56514	5.50731	4.31422	6.49132	5.54388	9.5375	4.96739	5.15716	7.18522	4.38423	4.05111	84	0	-0.0864897	-0.916688	0.602995	0	-0.202218	-0.217286	-0.569534	0	-0.227618	0.555099	-0.386025	0	0.478455	-0.234252	-0.348258
Carbamoylaspartate	Nucleobases and related	Pyrimidine metabolism		7.87996	5.17369	0.54008	0.744314	1.30913	3.06327	2.24544	0.298729	13.8898	15.5116	20.241	0.860952	9.26892	12.1247	11.7524	14.0137	85	0	-0.606997	-3.86694	-3.40421	0	1.22646	0.778386	-2.1317	0	0.159321	0.543257	-4.01195	0	0.387472	0.342486	0.596364
Cytidine	Nucleobases and related	Pyrimidine metabolism		0.233515	0.183957	0.311966	0.733652	1.07535	0.803437	0.808062	1.02594	0.197584	0.327874	0.149114	0.221905	0.478114	0.557497	0.523171	0.581051	86	0	-0.344145	0.417871	1.65158	0	-0.420544	-0.412263	-0.0678612	0	0.730672	-0.406052	0.167475	0	0.221609	0.129928	0.281311
Uridine	Nucleobases and related	Pyrimidine metabolism		0.400493	0.633322	2.75262	2.57446	1.23872	1.04464	1.16081	1.32078	1.40522	1.37685	1.68726	1.79052	4.90989	7.32814	6.67466	10.1601	87	0	0.661161	2.78096	2.68442	0	-0.245847	-0.0937224	0.0925431	0	-0.0294205	0.263883	0.349585	0	0.577757	0.443004	1.04916
Coenzyme A	Vitamins, cofactors and related	Acyl-carriers and related		0.527324	0.482806	0.39383	0.83415	0.500113	0.561168	0.67141	0.757184	0.403687	0.452576	0.454404	0.499791	0.466477	0.369345	0.380421	0.463258	88	0	-0.127246	-0.421118	0.661617	0	0.166179	0.424939	0.59839	0	0.164921	0.170737	0.308087	0	-0.336834	-0.29421	-0.00999056
Pantothenic acid	Vitamins, cofactors and related	Acyl-carriers and related		27.2393	25.9248	20.8578	19.8779	4.87057	5.81743	5.23861	4.63659	9.57084	10.0082	9.46941	8.6567	43.8116	56.3941	52.497	52.2263	89	0	-0.0713598	-0.385108	-0.454524	0	0.256292	0.105093	-0.0710276	0	0.064461	-0.0153723	-0.144829	0	0.364234	0.260924	0.253465
Flavine adenine dinucleotide (FAD)	Vitamins, cofactors and related	Redox-carrier and related		3.29413	3.06052	3.01217	4.02388	3.25557	3.01601	2.84743	3.42707	2.15009	2.18156	2.83773	1.86838	2.49754	2.23668	2.08911	2.1792	90	0	-0.106121	-0.129095	0.288687	0	-0.110268	-0.193249	0.0740651	0	0.0209602	0.400337	-0.20261	0	-0.159149	-0.257623	-0.19671
Glutathione (GSH)	Vitamins, cofactors and related	Redox-carrier and related		6.00297	4.35355	3.06705	1.49153	5.27227	4.30487	4.03359	3.67798	1.99199	1.98039	2.01319	2.05816	1.52483	1.3634	1.35846	1.20675	91	0	-0.463485	-0.968827	-2.00888	0	-0.292454	-0.38636	-0.519508	0	-0.00842817	0.0152707	0.0471429	0	-0.161441	-0.16668	-0.337527
Glutathione disulfide (GSSG)	Vitamins, cofactors and related	Redox-carrier and related		29.5116	17.882	8.73032	3.54076	21.3545	21.2703	16.0402	28.572	6.25811	5.495	4.98833	10.7203	4.85176	3.70359	3.63633	6.02242	92	0	-0.722774	-1.75717	-3.05915	0	-0.00570188	-0.41285	0.420062	0	-0.187608	-0.32717	0.776548	0	-0.389585	-0.416027	0.311836
Nicotineamide adenine dinucleotide (NAD)	Vitamins, cofactors and related	Redox-carrier and related		2.80003	0.15426	0.0161382	0.0147026	2.60966	0.77614	0.0894463	0.0222191	5.91584	1.51121	0.270395	0.0372358	2.921	0.829782	0.226151	0.081606	93	0	-4.18201	-7.43882	-7.57322	0	-1.74947	-4.8667	-6.87592	0	-1.96888	-4.45144	-7.31175	0	-1.81566	-3.6911	-5.16164
Nicotineamide adenine dinucleotide phosphate (NADP)	Vitamins, cofactors and related	Redox-carrier and related		1.44916	0.833136	0.411474	0.196982	1.34129	0.912401	0.518751	0.290006	0.758144	0.532914	0.370838	0.145329	1.24615	0.929873	0.609823	0.443238	94	0	-0.798594	-1.81635	-2.87908	0	-0.555885	-1.37051	-2.20947	0	-0.508569	-1.03168	-2.38315	0	-0.422368	-1.03101	-1.49132
Nicotineamide adenine dinucleotide phosphate, reduced (NADPH)	Vitamins, cofactors and related	Redox-carrier and related		3.45303	2.38366	1.27372	0.892837	4.08799	2.4303	1.26014	0.852105	2.78955	1.67769	1.20184	0.44904	6.87751	4.125	2.65877	1.12527	95	0	-0.534685	-1.43881	-1.95139	0	-0.750258	-1.69781	-2.26229	0	-0.733556	-1.21479	-2.63512	0	-0.737491	-1.37113	-2.61162
Nicotineamide adenine dinucleotide, reduced (NADH)	Vitamins, cofactors and related	Redox-carrier and related		0.919063	0.150146	0.0304578	0.0350612	1.04096	0.433538	0.104863	0.0350108	3.75541	1.11423	0.27781	0.0527224	0.892494	0.450506	0.159247	0.0738755	96	0	-2.6138	-4.91528	-4.71222	0	-1.26368	-3.31134	-4.89397	0	-1.75293	-3.7568	-6.15441	0	-0.986296	-2.48658	-3.59468
